# Supplementary material for: LncRNA OIP5-AS1/cyrano suppresses GAK expression to control mitosis
Source: Oncotarget. 2017 Apr 19;8(30):49409–20. doi: 10.18632/oncotarget.17219 (PMC5564778; doi:10.18632/oncotarget.17219)
Supplement: Supplementary file 2 [file oncotarget-08-49409-s002.xlsx]

## Sheet: LCMS proteins list
Accession	SP	Gene_symbol	Gene_Name	Short Name	Description	ΣCoverage	Σ# Proteins	Σ# Unique Peptides	Σ# Peptides	Σ# PSMs	# PSM CT	# PSM Cy-siRNA	# AAs	MW [kDa]	calc. pI	CT (normalized PPM)	Cy-siRNA (normalized PPM)	Ratio (Cyra siRNA/Ctrl)
74744295	Q5T0F9	C2D1B	CC2D1B	Coiled-coil and C2 domain-containing protein 1B	RecName: Full=Coiled-coil and C2 domain-containing protein 1B; AltName: Full=Five prime repressor element under dual repression-binding protein 2; Short=FRE under dual repression-binding protein 2; Short=Freud-2	10.26	1	7	7	12	1	11	858	94.1664	5.26221	2.26799	31.1632	11
148880116	Q9UPR0	PLCL2	PLCL2	Inactive phospholipase C-like protein 2	RecName: Full=Inactive phospholipase C-like protein 2; Short=PLC-L(2); Short=PLC-L2; Short=Phospholipase C-L2; AltName: Full=Phospholipase C-epsilon-2; Short=PLC-epsilon-2	10.12	1	8	9	12	1	11	1127	125.785	6.90283	1.72665	23.725	11
52000804	Q6VY07	PACS1	PACS1	Phosphofurin acidic cluster sorting protein 1	RecName: Full=Phosphofurin acidic cluster sorting protein 1; Short=PACS-1	7.58	1	5	5	9	1	8	963	104.833	7.73779	2.0207	20.193	8
23821759	O43156	TTI1	TTI1	TELO2-interacting protein 1 homolog	RecName: Full=TELO2-interacting protein 1 homolog; AltName: Full=Protein SMG10	5.42	1	4	4	8	1	7	1089	121.992	5.97314	1.7869	15.6245	7
160410004	Q66K74	MAP1S	MAP1S	Microtubule-associated protein 1S	RecName: Full=Microtubule-associated protein 1S; Short=MAP-1S; AltName: Full=BPY2-interacting protein 1; AltName: Full=Microtubule-associated protein 8; AltName: Full=Variable charge Y chromosome 2-interacting protein 1; Short=VCY2-interacting protein 1; Short=VCY2IP-1; Contains: RecName: Full=MAP1S heavy chain; Contains: RecName: Full=MAP1S light chain	8.69	1	6	6	8	1	7	1059	112.142	7.29834	1.83753	16.0672	7
215273969	Q16832	DDR2	DDR2	Discoidin domain-containing receptor 2	RecName: Full=Discoidin domain-containing receptor 2; Short=Discoidin domain receptor 2; AltName: Full=CD167 antigen-like family member B; AltName: Full=Discoidin domain-containing receptor tyrosine kinase 2; AltName: Full=Neurotrophic tyrosine kinase, receptor-related 3; AltName: Full=Receptor protein-tyrosine kinase TKT; AltName: Full=Tyrosine-protein kinase TYRO10; AltName: CD_antigen=CD167b; …	4.68	1	3	3	8	1	7	855	96.6739	5.36377	2.27595	19.9007	7
254763442	Q9Y2H6	FND3A	FNDC3A	Fibronectin type-III domain-containing protein 3A	RecName: Full=Fibronectin type-III domain-containing protein 3A; AltName: Full=Human gene expressed in odontoblasts	6.34	1	5	5	8	1	7	1198	131.767	6.7124	1.62432	14.2029	7
290457679	Q12774	ARHG5	ARHGEF5	Rho guanine nucleotide exchange factor 5	RecName: Full=Rho guanine nucleotide exchange factor 5; AltName: Full=Ephexin-3; AltName: Full=Guanine nucleotide regulatory protein TIM; AltName: Full=Oncogene TIM; AltName: Full=Transforming immortalized mammary oncogene; AltName: Full=p60 TIM	5.82	2	6	6	8	1	7	1597	176.69	5.52881	1.2185	10.6544	7
317373586	Q9HCK8	CHD8	CHD8	Chromodomain-helicase-DNA-binding protein 8	RecName: Full=Chromodomain-helicase-DNA-binding protein 8; Short=CHD-8; AltName: Full=ATP-dependent helicase CHD8; AltName: Full=Helicase with SNF2 domain 1	2.71	2	5	5	8	1	7	2581	290.338	6.46826	0.753948	6.59246	7
1705486	P54132	BLM	BLM	Bloom syndrome protein	RecName: Full=Bloom syndrome protein; AltName: Full=DNA helicase, RecQ-like type 2; Short=RecQ2; AltName: Full=RecQ protein-like 3	3.67	1	4	5	7	1	6	1417	158.901	7.48877	1.37328	10.2924	6
1706563	P42892	ECE1	ECE1	Endothelin-converting enzyme 1	RecName: Full=Endothelin-converting enzyme 1; Short=ECE-1	5.45	1	3	3	7	1	6	770	87.1082	5.88428	2.52719	18.9408	6
10720276	Q99962	SH3G2	SH3GL2	Endophilin-A1	RecName: Full=Endophilin-A1; AltName: Full=EEN-B1; AltName: Full=Endophilin-1; AltName: Full=SH3 domain protein 2A; AltName: Full=SH3 domain-containing GRB2-like protein 2	8.81	1	1	3	7	1	6	352	39.9371	5.45264	5.52823	41.4329	6
38257795	Q9Y2K7	KDM2A	KDM2A	Lysine-specific demethylase 2A	RecName: Full=Lysine-specific demethylase 2A; AltName: Full=CXXC-type zinc finger protein 8; AltName: Full=F-box and leucine-rich repeat protein 11; AltName: Full=F-box protein FBL7; AltName: Full=F-box protein Lilina; AltName: Full=F-box/LRR-repeat protein 11; AltName: Full=JmjC domain-containing histone demethylation protein 1A; AltName: Full=[Histone-H3]-lysine-36 demethylase 1A	4.39	1	4	4	7	1	6	1162	132.708	7.57666	1.67465	12.5511	6
68566196	Q7Z5H4	VN1R5	VN1R5	Vomeronasal type-1 receptor 5	RecName: Full=Vomeronasal type-1 receptor 5; AltName: Full=G-protein coupled receptor GPCR26; Short=hGPCR26; AltName: Full=V1r-like receptor 5	3.64	1	2	2	7	1	6	357	40.7516	9.20264	5.45081	40.8526	6
145566960	Q8N5C6	SRBD1	SRBD1	S1 RNA-binding domain-containing protein 1	RecName: Full=S1 RNA-binding domain-containing protein 1	4.92	1	4	4	7	1	6	995	111.705	8.71924	1.95572	14.6577	6
189036953	A6NLP5	TTC36	TTC36	Tetratricopeptide repeat protein 36	RecName: Full=Tetratricopeptide repeat protein 36; Short=TPR repeat protein 36; AltName: Full=HSP70-binding protein 21	7.41	1	1	1	7	1	6	189	20.8836	5.12256	10.296	77.1661	6
74751544	Q8WVB6	CTF18	CHTF18	Chromosome transmission fidelity protein 18 homolog	RecName: Full=Chromosome transmission fidelity protein 18 homolog; Short=hCTF18; AltName: Full=CHL12	17.74	1	14	14	19	3	16	975	107.317	7.21045	5.9875	39.8889	5.33333
6166030	P12074	CX6A1	COX6A1	Cytochrome c oxidase subunit 6A1, mitochondrial	RecName: Full=Cytochrome c oxidase subunit 6A1, mitochondrial; AltName: Full=Cytochrome c oxidase polypeptide VIa-liver; AltName: Full=Cytochrome c oxidase subunit VIA-liver; Short=COX VIa-L; Flags: Precursor	43.12	1	2	2	6	1	5	109	12.1471	9.31982	17.8526	111.501	5
13124664	Q9Y2X9	ZN281	ZNF281	Zinc finger protein 281	RecName: Full=Zinc finger protein 281; AltName: Full=GC-box-binding zinc finger protein 1; AltName: Full=Transcription factor ZBP-99; AltName: Full=Zinc finger DNA-binding protein 99	13.63	1	5	5	6	1	5	895	96.8547	8.48486	2.17423	13.5795	5
14916555	Q9C005	DPY30	DPY30	Protein dpy-30 homolog	RecName: Full=Protein dpy-30 homolog; AltName: Full=Dpy-30-like protein; Short=Dpy-30L	36.36	1	3	3	6	1	5	99	11.2428	4.88135	19.6559	122.764	5
20455286	Q96FS4	SIPA1	SIPA1	Signal-induced proliferation-associated protein 1	RecName: Full=Signal-induced proliferation-associated protein 1; Short=Sipa-1; AltName: Full=GTPase-activating protein Spa-1; AltName: Full=p130 SPA-1	4.89	1	4	4	6	1	5	1042	112.08	6.59521	1.8675	11.6638	5
62298062	Q9Y4H2	IRS2	IRS2	Insulin receptor substrate 2	RecName: Full=Insulin receptor substrate 2; Short=IRS-2	4.71	1	4	4	6	1	5	1338	137.249	8.646	1.45436	9.08345	5
74745129	Q5T5U3	RHG21	ARHGAP21	Rho GTPase-activating protein 21	RecName: Full=Rho GTPase-activating protein 21; AltName: Full=Rho GTPase-activating protein 10; AltName: Full=Rho-type GTPase-activating protein 21	10.32	1	13	13	24	4	20	1957	217.198	7.79639	3.97739	24.8414	5
158518534	Q15361	TTF1	TTF1	Transcription termination factor 1	RecName: Full=Transcription termination factor 1; Short=TTF-1; AltName: Full=RNA polymerase I termination factor; AltName: Full=Transcription termination factor I; Short=TTF-I	6.63	1	3	3	6	1	5	905	102.987	9.37842	2.15021	13.4295	5
158705880	Q8IWC1	MA7D3	MAP7D3	MAP7 domain-containing protein 3	RecName: Full=MAP7 domain-containing protein 3	6.51	1	4	4	6	1	5	876	98.3682	9.31982	2.22139	13.874	5
1723117	P50748	KNTC1	KNTC1	Kinetochore-associated protein 1	RecName: Full=Kinetochore-associated protein 1; AltName: Full=Rough deal homolog; Short=HsROD; Short=Rod; Short=hRod	3.53	1	6	6	11	2	9	2209	250.588	5.97314	1.76183	9.90339	4.5
12643797	Q99961	SH3G1	SH3GL1	Endophilin-A2	RecName: Full=Endophilin-A2; AltName: Full=EEN fusion partner of MLL; AltName: Full=Endophilin-2; AltName: Full=Extra eleven-nineteen leukemia fusion gene protein; Short=EEN; AltName: Full=SH3 domain protein 2B; AltName: Full=SH3 domain-containing GRB2-like protein 1	13.04	1	2	4	11	2	9	368	41.464	5.42725	10.5758	59.4473	4.5
46577579	P61024	CKS1	CKS1B	Cyclin-dependent kinases regulatory subunit 1	RecName: Full=Cyclin-dependent kinases regulatory subunit 1; Short=CKS-1	32.91	1	2	2	11	2	9	79	9.65394	8.93896	49.2643	276.919	4.5
74752665	Q9H568	ACTL8	ACTL8	Actin-like protein 8	RecName: Full=Actin-like protein 8; AltName: Full=Cancer/testis antigen 57; Short=CT57	18.31	1	5	5	11	2	9	366	41.3337	6.13818	10.6335	59.7721	4.5
41688619	Q14671	PUM1	PUM1	Pumilio homolog 1	RecName: Full=Pumilio homolog 1; Short=HsPUM; Short=Pumilio-1	13.74	1	9	11	16	3	13	1186	126.395	6.84424	4.92227	26.6438	4.33333
62511099	Q15042	RB3GP	RAB3GAP1	Rab3 GTPase-activating protein catalytic subunit	RecName: Full=Rab3 GTPase-activating protein catalytic subunit; AltName: Full=RAB3 GTPase-activating protein 130 kDa subunit; AltName: Full=Rab3-GAP p130; Short=Rab3-GAP	21.1	1	16	16	32	6	26	981	110.454	5.5542	11.9018	64.4231	4.33333
112927	P05067	A4	APP	Amyloid beta A4 protein	RecName: Full=Amyloid beta A4 protein; AltName: Full=ABPP; AltName: Full=APPI; Short=APP; AltName: Full=Alzheimer disease amyloid protein; AltName: Full=Cerebral vascular amyloid peptide; Short=CVAP; AltName: Full=PreA4; AltName: Full=Protease nexin-II; Short=PN-II; Contains: RecName: Full=N-APP; Contains: RecName: Full=Soluble APP-alpha; Short=S-APP-alpha; Contains: RecName: Full=Soluble APP-bet…	4.81	1	3	3	5	1	4	770	86.8881	4.81787	2.52719	12.6272	4
114026	P02656	APOC3	APOC3	Apolipoprotein C-III	RecName: Full=Apolipoprotein C-III; Short=Apo-CIII; Short=ApoC-III; AltName: Full=Apolipoprotein C3; Flags: Precursor	16.16	1	1	1	5	1	4	99	10.8455	5.41455	19.6559	98.2114	4
115442	P05109	S10A8	S100A8	Protein S100-A8	RecName: Full=Protein S100-A8; AltName: Full=Calgranulin-A; AltName: Full=Calprotectin L1L subunit; AltName: Full=Cystic fibrosis antigen; Short=CFAG; AltName: Full=Leukocyte L1 complex light chain; AltName: Full=Migration inhibitory factor-related protein 8; Short=MRP-8; Short=p8; AltName: Full=S100 calcium-binding protein A8; AltName: Full=Urinary stone protein band A; Contains: RecName: Full=P…	23.66	1	2	2	5	1	4	93	10.8276	7.03467	20.9241	104.548	4
1706507	P54098	DPOG1	POLG	DNA polymerase subunit gamma-1	RecName: Full=DNA polymerase subunit gamma-1; AltName: Full=Mitochondrial DNA polymerase catalytic subunit; AltName: Full=PolG-alpha	5	1	4	4	5	1	4	1239	139.473	6.90283	1.57057	7.8474	4
3024226	Q92685	ALG3	ALG3	Dol-P-Man:Man(5)GlcNAc(2)-PP-Dol alpha-1,3-mannosyltransferase	RecName: Full=Dol-P-Man:Man(5)GlcNAc(2)-PP-Dol alpha-1,3-mannosyltransferase; AltName: Full=Asparagine-linked glycosylation protein 3 homolog; AltName: Full=Dol-P-Man-dependent alpha(1-3)-mannosyltransferase; AltName: Full=Dolichyl-P-Man:Man(5)GlcNAc(2)-PP-dolichyl mannosyltransferase; AltName: Full=Dolichyl-phosphate-mannose--glycolipid alpha-mannosyltransferase; AltName: Full=Not56-like protein	5.94	1	2	2	5	1	4	438	50.0935	9.43701	4.44278	22.1985	4
3334271	O15239	NDUA1	NDUFA1	NADH dehydrogenase [ubiquinone] 1 alpha subcomplex subunit 1	RecName: Full=NADH dehydrogenase [ubiquinone] 1 alpha subcomplex subunit 1; AltName: Full=Complex I-MWFE; Short=CI-MWFE; AltName: Full=NADH-ubiquinone oxidoreductase MWFE subunit	34.29	1	2	2	5	1	4	70	8.06713	8.83643	27.7991	138.899	4
50400978	Q7Z5J4	RAI1	RAI1	Retinoic acid-induced protein 1	RecName: Full=Retinoic acid-induced protein 1	4.46	1	4	5	5	1	4	1906	203.225	8.79248	1.02095	5.10122	4
74730602	Q8TD30	ALAT2	GPT2	Alanine aminotransferase 2	RecName: Full=Alanine aminotransferase 2; Short=ALT2; AltName: Full=Glutamate pyruvate transaminase 2; Short=GPT 2; AltName: Full=Glutamic--alanine transaminase 2; AltName: Full=Glutamic--pyruvic transaminase 2	7.65	1	3	3	5	1	4	523	57.8664	7.7085	3.72072	18.5907	4
74739634	O75815	BCAR3	BCAR3	Breast cancer anti-estrogen resistance protein 3	RecName: Full=Breast cancer anti-estrogen resistance protein 3; AltName: Full=Novel SH2-containing protein 2; AltName: Full=SH2 domain-containing protein 3B	6.91	1	4	4	5	1	4	825	92.5068	7.95752	2.35871	11.7854	4
74740628	Q53LP3	SWAHC	SOWAHC	Ankyrin repeat domain-containing protein SOWAHC	RecName: Full=Ankyrin repeat domain-containing protein SOWAHC; AltName: Full=Ankyrin repeat domain-containing protein 57; AltName: Full=Protein sosondowah homolog C	12.76	1	4	4	5	1	4	525	55.6381	7.03467	3.70655	18.5199	4
74759012	Q7L7X3	TAOK1	TAOK1	Serine/threonine-protein kinase TAO1	RecName: Full=Serine/threonine-protein kinase TAO1; AltName: Full=Kinase from chicken homolog B; Short=hKFC-B; AltName: Full=MARK Kinase; Short=MARKK; AltName: Full=Prostate-derived sterile 20-like kinase 2; Short=PSK-2; Short=PSK2; Short=Prostate-derived STE20-like kinase 2; AltName: Full=Thousand and one amino acid protein kinase 1; Short=TAOK1; Short=hTAOK1	5.09	1	4	4	5	1	4	1001	115.997	7.6499	1.94399	9.71322	4
74762230	Q5T1V6	DDX59	DDX59	Probable ATP-dependent RNA helicase DDX59	RecName: Full=Probable ATP-dependent RNA helicase DDX59; AltName: Full=DEAD box protein 59; AltName: Full=Zinc finger HIT domain-containing protein 5	8.24	1	3	4	5	1	4	619	68.7664	7.44482	3.14368	15.7075	4
166199747	Q15415	RBY1F	RBMY1F	RNA-binding motif protein, Y chromosome, family 1 member F/J	RecName: Full=RNA-binding motif protein, Y chromosome, family 1 member F/J; AltName: Full=Y chromosome RNA recognition motif 2	2.62	6	1	1	5	1	4	496	55.6945	9.87646	3.92326	19.6027	4
166227893	O43314	VIP2	PPIP5K2	Inositol hexakisphosphate and diphosphoinositol-pentakisphosphate kinase 2	RecName: Full=Inositol hexakisphosphate and diphosphoinositol-pentakisphosphate kinase 2; AltName: Full=Diphosphoinositol pentakisphosphate kinase 2; AltName: Full=Histidine acid phosphatase domain-containing protein 1; AltName: Full=InsP6 and PP-IP5 kinase 2; AltName: Full=VIP1 homolog 2; Short=hsVIP2	3.78	1	3	3	5	1	4	1243	140.318	8.22119	1.56552	7.82215	4
212276501	Q9NQS7	INCE	INCENP	Inner centromere protein	RecName: Full=Inner centromere protein	5.01	1	3	3	5	1	4	918	105.365	9.43701	2.11976	10.5914	4
294862492	Q4KMP7	TB10B	TBC1D10B	TBC1 domain family member 10B	RecName: Full=TBC1 domain family member 10B; AltName: Full=Rab27A-GAP-beta	6.93	1	3	3	5	1	4	808	87.1447	9.18799	2.40834	12.0333	4
308153549	Q9NVG8	TBC13	TBC1D13	TBC1 domain family member 13	RecName: Full=TBC1 domain family member 13	11.5	1	4	4	5	1	4	400	46.5236	5.23682	4.86485	24.3073	4
313104311	P46934	NEDD4	NEDD4	E3 ubiquitin-protein ligase NEDD4	RecName: Full=E3 ubiquitin-protein ligase NEDD4; AltName: Full=Cell proliferation-inducing gene 53 protein; AltName: Full=Neural precursor cell expressed developmentally down-regulated protein 4; Short=NEDD-4	4.55	1	3	3	5	1	4	1319	149.022	6.58057	1.47531	7.37144	4
67476728	P42566	EPS15	EPS15	Epidermal growth factor receptor substrate 15	RecName: Full=Epidermal growth factor receptor substrate 15; Short=Protein Eps15; AltName: Full=Protein AF-1p	12.83	1	7	7	14	3	11	896	98.5948	4.64014	6.51542	29.8416	3.66667
464608	P35244	RFA3	RPA3	Replication protein A 14 kDa subunit	RecName: Full=Replication protein A 14 kDa subunit; Short=RP-A p14; AltName: Full=Replication factor A protein 3; Short=RF-A protein 3	45.45	1	4	4	18	4	14	121	13.5599	5.08447	64.3286	281.242	3.5
61252289	Q8TEQ8	PIGO	PIGO	GPI ethanolamine phosphate transferase 3	RecName: Full=GPI ethanolamine phosphate transferase 3; AltName: Full=Phosphatidylinositol-glycan biosynthesis class O protein; Short=PIG-O	5.79	1	5	5	9	2	7	1089	118.623	8.11865	3.57381	15.6245	3.5
90110767	Q01974	ROR2	ROR2	Tyrosine-protein kinase transmembrane receptor ROR2	RecName: Full=Tyrosine-protein kinase transmembrane receptor ROR2; AltName: Full=Neurotrophic tyrosine kinase, receptor-related 2; Flags: Precursor	6.26	1	4	5	9	2	7	943	104.69	6.55127	4.12712	18.0436	3.5
166232397	Q7Z2Z2	ETUD1	EFTUD1	Elongation factor Tu GTP-binding domain-containing protein 1	RecName: Full=Elongation factor Tu GTP-binding domain-containing protein 1; AltName: Full=Elongation factor-like 1; AltName: Full=Protein FAM42A	6.34	1	6	6	9	2	7	1120	125.35	5.90967	3.47489	15.1921	3.5
226713806	Q9Y618	NCOR2	NCOR2	Nuclear receptor corepressor 2	RecName: Full=Nuclear receptor corepressor 2; Short=N-CoR2; AltName: Full=CTG repeat protein 26; AltName: Full=SMAP270; AltName: Full=Silencing mediator of retinoic acid and thyroid hormone receptor; Short=SMRT; AltName: Full=T3 receptor-associating factor; Short=TRAC; AltName: Full=Thyroid-, retinoic-acid-receptor-associated corepressor	7.33	1	13	13	22	5	17	2525	274.635	7.59131	3.85334	16.3653	3.4
292495005	Q02413	DSG1	DSG1	Desmoglein-1	RecName: Full=Desmoglein-1; AltName: Full=Cadherin family member 4; AltName: Full=Desmosomal glycoprotein 1; Short=DG1; Short=DGI; AltName: Full=Pemphigus foliaceus antigen; Flags: Precursor	7.15	1	5	5	22	5	17	1049	113.676	5.03369	9.27521	39.3922	3.4
14285501	P78318	IGBP1	IGBP1	Immunoglobulin-binding protein 1	RecName: Full=Immunoglobulin-binding protein 1; AltName: Full=B-cell signal transduction molecule alpha 4; Short=Protein alpha-4; AltName: Full=CD79a-binding protein 1; AltName: Full=Protein phosphatase 2/4/6 regulatory subunit; AltName: Full=Renal carcinoma antigen NY-REN-16	24.19	1	7	7	13	3	10	339	39.1975	5.37646	17.2207	71.703	3.33333
74738715	Q7Z4V5	HDGR2	HDGFRP2	Hepatoma-derived growth factor-related protein 2	RecName: Full=Hepatoma-derived growth factor-related protein 2; Short=HRP-2; AltName: Full=Hepatoma-derived growth factor 2; Short=HDGF-2	9.24	1	4	4	13	3	10	671	74.2722	7.48877	8.70017	36.2255	3.33333
78099183	Q9H2K8	TAOK3	TAOK3	Serine/threonine-protein kinase TAO3	RecName: Full=Serine/threonine-protein kinase TAO3; AltName: Full=Cutaneous T-cell lymphoma-associated antigen HD-CL-09; Short=CTCL-associated antigen HD-CL-09; AltName: Full=Dendritic cell-derived protein kinase; AltName: Full=JNK/SAPK-inhibitory kinase; AltName: Full=Jun kinase-inhibitory kinase; AltName: Full=Kinase from chicken homolog A; Short=hKFC-A; AltName: Full=Thousand and one amino aci…	11.14	1	8	8	13	3	10	898	105.34	7.29834	6.50091	27.0683	3.33333
147647261	Q9BY89	K1671	KIAA1671	Uncharacterized protein KIAA1671	RecName: Full=Uncharacterized protein KIAA1671	8.25	1	9	9	17	4	13	1806	196.59	8.47021	4.30994	17.497	3.25
1710661	P52435	RPB11	POLR2J	DNA-directed RNA polymerase II subunit RPB11-a	RecName: Full=DNA-directed RNA polymerase II subunit RPB11-a; Short=RNA polymerase II subunit B11-a; Short=RPB11a; AltName: Full=DNA-directed RNA polymerase II subunit J-1; AltName: Full=RNA polymerase II 13.3 kDa subunit	22.22	3	3	3	4	1	3	117	13.285	5.85889	16.632	62.3265	3
2499582	Q93100	KPBB	PHKB	Phosphorylase b kinase regulatory subunit beta	RecName: Full=Phosphorylase b kinase regulatory subunit beta; Short=Phosphorylase kinase subunit beta	1.83	1	2	2	4	1	3	1093	124.805	6.94678	1.78036	6.67173	3
3183518	Q05397	FAK1	PTK2	Focal adhesion kinase 1	RecName: Full=Focal adhesion kinase 1; Short=FADK 1; AltName: Full=Focal adhesion kinase-related nonkinase; Short=FRNK; AltName: Full=Protein phosphatase 1 regulatory subunit 71; Short=PPP1R71; AltName: Full=Protein-tyrosine kinase 2; AltName: Full=p125FAK; AltName: Full=pp125FAK	11.79	1	9	9	20	5	15	1052	119.157	6.62451	9.24876	34.6587	3
3287881	O43181	NDUS4	NDUFS4	NADH dehydrogenase [ubiquinone] iron-sulfur protein 4, mitochondrial	RecName: Full=NADH dehydrogenase [ubiquinone] iron-sulfur protein 4, mitochondrial; AltName: Full=Complex I-18 kDa; Short=CI-18 kDa; AltName: Full=Complex I-AQDQ; Short=CI-AQDQ; AltName: Full=NADH-ubiquinone oxidoreductase 18 kDa subunit; Flags: Precursor	14.29	1	2	2	4	1	3	175	20.0954	10.3013	11.1196	41.6697	3
8134304	Q92667	AKAP1	AKAP1	A-kinase anchor protein 1, mitochondrial	RecName: Full=A-kinase anchor protein 1, mitochondrial; AltName: Full=A-kinase anchor protein 149 kDa; Short=AKAP 149; AltName: Full=Dual specificity A-kinase-anchoring protein 1; Short=D-AKAP-1; AltName: Full=Protein kinase A-anchoring protein 1; Short=PRKA1; AltName: Full=Spermatid A-kinase anchor protein 84; Short=S-AKAP84; Flags: Precursor	20.82	1	11	11	20	5	15	903	97.2809	4.94482	10.7749	40.3776	3
12643955	Q9Y5J9	TIM8B	TIMM8B	Mitochondrial import inner membrane translocase subunit Tim8 B	RecName: Full=Mitochondrial import inner membrane translocase subunit Tim8 B; AltName: Full=DDP-like protein; AltName: Full=Deafness dystonia protein 2	34.94	1	3	3	4	1	3	83	9.33754	5.12256	23.445	87.8578	3
20141302	P81605	DCD	DCD	Dermcidin	RecName: Full=Dermcidin; AltName: Full=Preproteolysin; Contains: RecName: Full=Survival-promoting peptide; Contains: RecName: Full=DCD-1; Flags: Precursor	22.73	1	3	3	12	3	9	110	11.2768	6.53662	53.0711	198.878	3
20177943	O15116	LSM1	LSM1	U6 snRNA-associated Sm-like protein LSm1	RecName: Full=U6 snRNA-associated Sm-like protein LSm1; AltName: Full=Cancer-associated Sm-like; AltName: Full=Small nuclear ribonuclear CaSm	17.29	1	2	2	4	1	3	133	15.1701	5.22412	14.6311	54.8285	3
23396831	Q969Q5	RAB24	RAB24	Ras-related protein Rab-24	RecName: Full=Ras-related protein Rab-24	6.9	1	1	1	4	1	3	203	23.1094	6.22705	9.58591	35.9222	3
29428029	Q9NW08	RPC2	POLR3B	DNA-directed RNA polymerase III subunit RPC2	RecName: Full=DNA-directed RNA polymerase III subunit RPC2; Short=RNA polymerase III subunit C2; AltName: Full=C128; AltName: Full=DNA-directed RNA polymerase III 127.6 kDa polypeptide; AltName: Full=DNA-directed RNA polymerase III subunit B	4.77	1	5	5	8	2	6	1133	127.702	8.49951	3.43502	12.8724	3
29840825	O43251	RFOX2	RBFOX2	RNA binding protein fox-1 homolog 2	RecName: Full=RNA binding protein fox-1 homolog 2; AltName: Full=Fox-1 homolog B; AltName: Full=Hexaribonucleotide-binding protein 2; AltName: Full=RNA-binding motif protein 9; AltName: Full=RNA-binding protein 9; AltName: Full=Repressor of tamoxifen transcriptional activity	6.41	3	2	2	4	1	3	390	41.3484	7.26904	4.98959	18.6979	3
47117821	O95935	TBX18	TBX18	T-box transcription factor TBX18	RecName: Full=T-box transcription factor TBX18; Short=T-box protein 18	1.48	1	2	2	4	1	3	607	64.7119	8.77783	3.20583	12.0135	3
48428650	Q8N3V7	SYNPO	SYNPO	Synaptopodin	RecName: Full=Synaptopodin	3.12	1	2	2	4	1	3	929	99.4021	8.71924	2.09466	7.84951	3
60390226	Q9Y2H9	MAST1	MAST1	Microtubule-associated serine/threonine-protein kinase 1	RecName: Full=Microtubule-associated serine/threonine-protein kinase 1; AltName: Full=Syntrophin-associated serine/threonine-protein kinase	1.15	5	1	2	4	1	3	1570	170.572	8.44092	1.23945	4.64471	3
62286592	O95352	ATG7	ATG7	Ubiquitin-like modifier-activating enzyme ATG7	RecName: Full=Ubiquitin-like modifier-activating enzyme ATG7; AltName: Full=ATG12-activating enzyme E1 ATG7; AltName: Full=Autophagy-related protein 7; Short=APG7-like; Short=hAGP7; AltName: Full=Ubiquitin-activating enzyme E1-like protein	4.69	1	3	3	4	1	3	703	77.9093	6.23975	2.76805	10.373	3
62287483	O75127	PTCD1	PTCD1	Pentatricopeptide repeat-containing protein 1, mitochondrial	RecName: Full=Pentatricopeptide repeat-containing protein 1, mitochondrial	4	1	3	3	4	1	3	700	78.8058	8.5874	2.77991	10.4174	3
68565198	Q8IUL8	CILP2	CILP2	Cartilage intermediate layer protein 2	RecName: Full=Cartilage intermediate layer protein 2; Short=CILP-2; Contains: RecName: Full=Cartilage intermediate layer protein 2 C1; Contains: RecName: Full=Cartilage intermediate layer protein 2 C2; Flags: Precursor	0.69	1	1	1	4	1	3	1156	126.211	8.22119	1.68334	6.30813	3
71151881	Q9ULQ0	STRP2	STRIP2	Striatin-interacting protein 2	RecName: Full=Striatin-interacting protein 2; AltName: Full=Protein FAM40B	1.2	2	1	1	4	1	3	834	95.2986	5.90967	2.33326	8.74364	3
74717977	Q9H0E3	SP130	SAP130	Histone deacetylase complex subunit SAP130	RecName: Full=Histone deacetylase complex subunit SAP130; AltName: Full=130 kDa Sin3-associated polypeptide; AltName: Full=Sin3-associated polypeptide p130	2.48	1	2	2	4	1	3	1048	110.255	9.83252	1.85681	6.9582	3
74733193	Q9BU89	DOHH	DOHH	Deoxyhypusine hydroxylase	RecName: Full=Deoxyhypusine hydroxylase; Short=hDOHH; AltName: Full=Deoxyhypusine dioxygenase; AltName: Full=Deoxyhypusine monooxygenase; AltName: Full=HEAT-like repeat-containing protein 1	8.28	1	2	2	4	1	3	302	32.8835	4.83057	6.44351	24.1463	3
74746845	Q5VST6	AB17B	ABHD17B	Alpha/beta hydrolase domain-containing protein 17B	RecName: Full=Alpha/beta hydrolase domain-containing protein 17B; Flags: Precursor	20.14	1	3	3	4	1	3	288	32.1938	6.29053	6.75673	25.3201	3
74749329	Q6SPF0	SAMD1	SAMD1	Atherin	RecName: Full=Atherin; AltName: Full=Sterile alpha motif domain-containing protein 1; Short=SAM domain-containing protein 1	5.95	1	2	2	4	1	3	538	56.0177	7.57666	3.61699	13.5543	3
74751646	Q8WZA9	IRGQ	IRGQ	Immunity-related GTPase family Q protein	RecName: Full=Immunity-related GTPase family Q protein	5.3	1	3	3	4	1	3	623	62.6785	4.88135	3.1235	11.705	3
74751878	Q96GA3	LTV1	LTV1	Protein LTV1 homolog	RecName: Full=Protein LTV1 homolog	10.95	1	5	5	8	2	6	475	54.8212	4.90674	8.19343	30.704	3
74753466	Q9Y244	POMP	POMP	Proteasome maturation protein	RecName: Full=Proteasome maturation protein; AltName: Full=Proteassemblin; AltName: Full=Protein UMP1 homolog; Short=hUMP1; AltName: Full=Voltage-gated K channel beta subunit 4.1	17.02	1	2	2	4	1	3	141	15.7791	5.10986	13.801	51.7177	3
74755898	Q5R3I4	TTC38	TTC38	Tetratricopeptide repeat protein 38	RecName: Full=Tetratricopeptide repeat protein 38; Short=TPR repeat protein 38	9.59	1	4	4	8	2	6	469	52.7535	5.98584	8.29825	31.0968	3
74762146	Q15813	TBCE	TBCE	Tubulin-specific chaperone E	RecName: Full=Tubulin-specific chaperone E; AltName: Full=Tubulin-folding cofactor E	9.68	1	4	4	4	1	3	527	59.309	6.75635	3.69248	13.8372	3
82592583	Q15398	DLGP5	DLGAP5	Disks large-associated protein 5	RecName: Full=Disks large-associated protein 5; Short=DAP-5; AltName: Full=Discs large homolog 7; AltName: Full=Disks large-associated protein DLG7; AltName: Full=Hepatoma up-regulated protein; Short=HURP	5.44	1	3	3	4	1	3	846	95.0557	8.99756	2.30016	8.61962	3
108935904	P21817	RYR1	RYR1	Ryanodine receptor 1	RecName: Full=Ryanodine receptor 1; Short=RYR-1; Short=RyR1; AltName: Full=Skeletal muscle calcium release channel; AltName: Full=Skeletal muscle ryanodine receptor; AltName: Full=Skeletal muscle-type ryanodine receptor; AltName: Full=Type 1 ryanodine receptor	0.48	6	1	2	4	1	3	5038	564.815	5.30029	0.386252	1.44744	3
110816482	Q4G0F5	VP26B	VPS26B	Vacuolar protein sorting-associated protein 26B	RecName: Full=Vacuolar protein sorting-associated protein 26B; AltName: Full=Vesicle protein sorting 26B	8.33	1	2	2	4	1	3	336	39.1302	7.35693	5.79148	21.703	3
116247768	Q5VWQ8	DAB2P	DAB2IP	Disabled homolog 2-interacting protein	RecName: Full=Disabled homolog 2-interacting protein; Short=DAB2 interaction protein; Short=DAB2-interacting protein; AltName: Full=ASK-interacting protein 1; Short=AIP-1; AltName: Full=DOC-2/DAB-2 interactive protein	5.55	1	3	4	4	1	3	1189	131.543	8.71924	1.63662	6.13305	3
121944206	Q4J6C6	PPCEL	PREPL	Prolyl endopeptidase-like	RecName: Full=Prolyl endopeptidase-like; AltName: Full=Prolylendopeptidase-like	4.4	1	2	2	4	1	3	727	83.8734	6.37939	2.67667	10.0305	3
134047924	P28290	SSFA2	SSFA2	Sperm-specific antigen 2	RecName: Full=Sperm-specific antigen 2; AltName: Full=Cleavage signal-1 protein; Short=CS-1; AltName: Full=Ki-ras-induced actin-interacting protein	2.7	1	3	3	4	1	3	1259	138.3	5.18604	1.54562	5.79206	3
146325818	O95785	WIZ	WIZ	Protein Wiz	RecName: Full=Protein Wiz; AltName: Full=Widely-interspaced zinc finger-containing protein; AltName: Full=Zinc finger protein 803	2.6	1	3	3	4	1	3	1651	178.563	6.85889	1.17864	4.41684	3
172048116	A8MXV4	NUD19	NUDT19	Nucleoside diphosphate-linked moiety X motif 19, mitochondrial	RecName: Full=Nucleoside diphosphate-linked moiety X motif 19, mitochondrial; Short=Nudix motif 19; Flags: Precursor	13.6	1	3	3	4	1	3	375	42.2066	7.63525	5.18917	19.4459	3
212288097	P32519	ELF1	ELF1	ETS-related transcription factor Elf-1	RecName: Full=ETS-related transcription factor Elf-1; AltName: Full=E74-like factor 1	7.75	1	3	3	4	1	3	619	67.4561	5.21143	3.14368	11.7806	3
239938927	Q9H0N5	PHS2	PCBD2	Pterin-4-alpha-carbinolamine dehydratase 2	RecName: Full=Pterin-4-alpha-carbinolamine dehydratase 2; Short=PHS 2; AltName: Full=4-alpha-hydroxy-tetrahydropterin dehydratase 2; AltName: Full=DcoH-like protein DCoHm; AltName: Full=Dimerization cofactor of hepatocyte nuclear factor 1 from muscle; AltName: Full=HNF-1-alpha dimerization cofactor	19.23	1	2	3	4	1	3	130	14.3564	9.11475	14.9688	56.0938	3
269849646	O94880	PHF14	PHF14	PHD finger protein 14	RecName: Full=PHD finger protein 14	4.84	1	3	3	4	1	3	888	99.9905	5.32568	2.19137	8.21193	3
296439370	Q96HP0	DOCK6	DOCK6	Dedicator of cytokinesis protein 6	RecName: Full=Dedicator of cytokinesis protein 6	1.56	1	1	3	4	1	3	2047	229.414	6.7417	0.95063	3.56238	3
296452939	Q66K14	TBC9B	TBC1D9B	TBC1 domain family member 9B	RecName: Full=TBC1 domain family member 9B	7.6	1	8	8	12	3	9	1250	140.436	5.24951	4.67025	17.5013	3
296453052	Q8TF68	ZN384	ZNF384	Zinc finger protein 384	RecName: Full=Zinc finger protein 384; AltName: Full=CAG repeat protein 1; AltName: Full=CAS-interacting zinc finger protein; AltName: Full=Nuclear matrix transcription factor 4; Short=Nuclear matrix protein 4; AltName: Full=Trinucleotide repeat-containing gene 1 protein	6.59	1	2	2	4	1	3	577	63.1789	8.95361	3.37251	12.6381	3
308153626	Q08AD1	CAMP2	CAMSAP2	Calmodulin-regulated spectrin-associated protein 2	RecName: Full=Calmodulin-regulated spectrin-associated protein 2; AltName: Full=Calmodulin-regulated spectrin-associated protein 1-like protein 1	4.63	1	5	5	8	2	6	1489	167.984	6.80029	2.61375	9.79476	3
313104227	Q9ULT8	HECD1	HECTD1	E3 ubiquitin-protein ligase HECTD1	RecName: Full=E3 ubiquitin-protein ligase HECTD1; AltName: Full=E3 ligase for inhibin receptor; AltName: Full=EULIR; AltName: Full=HECT domain-containing protein 1	8.05	1	15	15	31	8	23	2610	289.203	5.35107	5.96456	21.4202	2.875
74724494	Q68E01	INT3	INTS3	Integrator complex subunit 3	RecName: Full=Integrator complex subunit 3; Short=Int3; AltName: Full=SOSS complex subunit A; AltName: Full=Sensor of single-strand DNA complex subunit A; Short=SOSS-A; Short=Sensor of ssDNA subunit A	24.54	1	19	19	49	13	36	1043	117.994	5.79541	24.2543	83.8987	2.76923
90185247	Q86W92	LIPB1	PPFIBP1	Liprin-beta-1	RecName: Full=Liprin-beta-1; AltName: Full=Protein tyrosine phosphatase receptor type f polypeptide-interacting protein-binding protein 1; Short=PTPRF-interacting protein-binding protein 1; AltName: Full=hSGT2	9.1	1	9	9	15	4	11	1011	113.952	5.5542	7.69907	26.4471	2.75
384872711	Q9Y4B5	MTCL1	MTCL1	Microtubule cross-linking factor 1	RecName: Full=Microtubule cross-linking factor 1; AltName: Full=Coiled-coil domain-containing protein 165; AltName: Full=PAR-1-interacting protein; AltName: Full=SOGA family member 2	6.14	1	7	8	15	4	11	1905	209.397	6.43018	4.08596	14.0357	2.75
20455502	P49841	GSK3B	GSK3B	Glycogen synthase kinase-3 beta	RecName: Full=Glycogen synthase kinase-3 beta; Short=GSK-3 beta; AltName: Full=Serine/threonine-protein kinase GSK3B	20.95	1	6	6	11	3	8	420	46.7149	8.77783	13.8996	46.2997	2.66667
114149935	Q96JM3	CHAP1	CHAMP1	Chromosome alignment-maintaining phosphoprotein 1	RecName: Full=Chromosome alignment-maintaining phosphoprotein 1; AltName: Full=Zinc finger protein 828	7.51	1	5	5	11	3	8	812	89.0429	8.44092	7.18943	23.9481	2.66667
313104206	Q8WX93	PALLD	PALLD	Palladin	RecName: Full=Palladin; AltName: Full=SIH002; AltName: Full=Sarcoma antigen NY-SAR-77	22.05	1	18	19	64	18	46	1383	150.47	7.09326	25.3268	80.8487	2.55556
401329	P21283	VATC1	ATP6V1C1	V-type proton ATPase subunit C 1	RecName: Full=V-type proton ATPase subunit C 1; Short=V-ATPase subunit C 1; AltName: Full=Vacuolar proton pump subunit C 1	16.75	1	6	6	7	2	5	382	43.914	7.45947	10.1882	31.8159	2.5
17380181	O60508	PRP17	CDC40	Pre-mRNA-processing factor 17	RecName: Full=Pre-mRNA-processing factor 17; AltName: Full=Cell division cycle 40 homolog; AltName: Full=EH-binding protein 3; Short=Ehb3; AltName: Full=PRP17 homolog; Short=hPRP17	11.92	1	4	4	7	2	5	579	65.4795	7.06396	6.72172	20.9908	2.5
18202737	Q9BXS4	TMM59	TMEM59	Transmembrane protein 59	RecName: Full=Transmembrane protein 59; AltName: Full=Liver membrane-bound protein; Flags: Precursor	8.67	1	2	2	7	2	5	323	36.1997	5.09717	12.0492	37.6274	2.5
23396787	Q9H488	OFUT1	POFUT1	GDP-fucose protein O-fucosyltransferase 1	RecName: Full=GDP-fucose protein O-fucosyltransferase 1; AltName: Full=Peptide-O-fucosyltransferase 1; Short=O-FucT-1; Flags: Precursor	26.55	1	7	7	14	4	10	388	43.9272	8.52881	20.0612	62.6477	2.5
24211603	Q9Y312	AAR2	AAR2	Protein AAR2 homolog	RecName: Full=Protein AAR2 homolog; AltName: Full=AAR2 splicing factor homolog	13.54	1	4	4	7	2	5	384	43.4441	5.96045	10.1351	31.6502	2.5
47117761	P61218	RPAB2	POLR2F	DNA-directed RNA polymerases I, II, and III subunit RPABC2	RecName: Full=DNA-directed RNA polymerases I, II, and III subunit RPABC2; Short=RNA polymerases I, II, and III subunit ABC2; AltName: Full=DNA-directed RNA polymerase II subunit F; AltName: Full=DNA-directed RNA polymerases I, II, and III 14.4 kDa polypeptide; AltName: Full=RPABC14.4; Short=RPB14.4; AltName: Full=RPB6 homolog; AltName: Full=RPC15	11.81	1	3	3	7	2	5	127	14.469	4.22119	30.6447	95.6981	2.5
62512153	Q9Y697	NFS1	NFS1	Cysteine desulfurase, mitochondrial	RecName: Full=Cysteine desulfurase, mitochondrial; Flags: Precursor	30.42	1	11	11	28	8	20	457	50.1639	8.30908	34.0646	106.378	2.5
68565518	Q8NC54	KCT2	KCT2	Keratinocyte-associated transmembrane protein 2	RecName: Full=Keratinocyte-associated transmembrane protein 2; Flags: Precursor	4.91	1	1	1	7	2	5	265	29.2166	5.08447	14.6863	45.8629	2.5
74715258	Q8ND04	SMG8	SMG8	Protein SMG8	RecName: Full=Protein SMG8; AltName: Full=Amplified in breast cancer gene 2 protein; AltName: Full=Protein smg-8 homolog	5.25	1	4	4	7	2	5	991	109.614	7.6792	3.92722	12.264	2.5
74727834	Q86XI2	CNDG2	NCAPG2	Condensin-2 complex subunit G2	RecName: Full=Condensin-2 complex subunit G2; AltName: Full=Chromosome-associated protein G2; Short=CAP-G2; Short=hCAP-G2; AltName: Full=Leucine zipper protein 5; AltName: Full=Non-SMC condensin II complex subunit G2	4.2	1	4	4	7	2	5	1143	130.876	6.87354	3.40497	10.6331	2.5
74733400	Q9BW61	DDA1	DDA1	DET1- and DDB1-associated protein 1	RecName: Full=DET1- and DDB1-associated protein 1; AltName: Full=Placenta cross-immune reaction antigen 1; Short=PCIA-1	38.24	1	4	4	7	2	5	102	11.828	8.67529	38.1557	119.154	2.5
74750433	Q86UU0	BCL9L	BCL9L	B-cell CLL/lymphoma 9-like protein	RecName: Full=B-cell CLL/lymphoma 9-like protein; Short=B-cell lymphoma 9-like protein; Short=BCL9-like protein; AltName: Full=Protein BCL9-2	1.87	1	2	2	7	2	5	1499	157.027	8.63135	2.59632	8.10785	2.5
74761300	Q9BWE0	REPI1	REPIN1	Replication initiator 1	RecName: Full=Replication initiator 1; AltName: Full=60 kDa origin-specific DNA-binding protein; AltName: Full=60 kDa replication initiation region protein; AltName: Full=ATT-binding protein; AltName: Full=DHFR oribeta-binding protein RIP60; AltName: Full=Zinc finger protein 464	7.76	1	3	3	7	2	5	567	63.534	9.979	6.86398	21.435	2.5
74761958	Q9UHR5	S30BP	SAP30BP	SAP30-binding protein	RecName: Full=SAP30-binding protein; AltName: Full=Transcriptional regulator protein HCNGP	12.99	1	4	4	7	2	5	308	33.8497	4.84326	12.636	39.4599	2.5
116242828	Q15650	TRIP4	TRIP4	Activating signal cointegrator 1	RecName: Full=Activating signal cointegrator 1; Short=ASC-1; AltName: Full=Thyroid receptor-interacting protein 4; Short=TR-interacting protein 4; Short=TRIP-4	11.19	1	5	5	7	2	5	581	66.1049	7.85498	6.69858	20.9185	2.5
226694321	Q96P48	ARAP1	ARAP1	Arf-GAP with Rho-GAP domain, ANK repeat and PH domain-containing protein 1	RecName: Full=Arf-GAP with Rho-GAP domain, ANK repeat and PH domain-containing protein 1; AltName: Full=Centaurin-delta-2; Short=Cnt-d2	3.17	1	4	4	7	2	5	1450	162.089	6.22705	2.68405	8.38184	2.5
254763433	Q9Y2D5	AKAP2	AKAP2	A-kinase anchor protein 2	RecName: Full=A-kinase anchor protein 2; Short=AKAP-2; AltName: Full=AKAP-KL; AltName: Full=Protein kinase A-anchoring protein 2; Short=PRKA2	8.15	1	4	4	7	2	5	859	94.6028	5.10986	4.53071	14.1486	2.5
281185471	P25391	LAMA1	LAMA1	Laminin subunit alpha-1	RecName: Full=Laminin subunit alpha-1; AltName: Full=Laminin A chain; AltName: Full=Laminin-1 subunit alpha; AltName: Full=Laminin-3 subunit alpha; AltName: Full=S-laminin subunit alpha; Short=S-LAM alpha; Flags: Precursor	1.63	1	4	4	7	2	5	3075	336.867	6.354	1.26565	3.95241	2.5
306526240	Q9H4L7	SMRCD	SMARCAD1	SWI/SNF-related matrix-associated actin-dependent regulator of chromatin subfamily A containing DEAD/H box 1	RecName: Full=SWI/SNF-related matrix-associated actin-dependent regulator of chromatin subfamily A containing DEAD/H box 1; AltName: Full=ATP-dependent helicase 1; Short=hHEL1	5.75	1	5	5	7	2	5	1026	117.328	5.5542	3.79325	11.8457	2.5
317373565	Q96L91	EP400	EP400	E1A-binding protein p400	RecName: Full=E1A-binding protein p400; AltName: Full=CAG repeat protein 32; AltName: Full=Domino homolog; Short=hDomino; AltName: Full=Trinucleotide repeat-containing gene 12 protein; AltName: Full=p400 kDa SWI2/SNF2-related protein	6.71	1	11	11	21	6	15	3159	343.276	9.18799	3.69599	11.5419	2.5
363548521	Q96EX1	SIM12	SMIM12	Small integral membrane protein 12	RecName: Full=Small integral membrane protein 12	27.17	1	3	3	7	2	5	92	10.7927	8.44092	42.303	132.105	2.5
60390864	Q14527	HLTF	HLTF	Helicase-like transcription factor	RecName: Full=Helicase-like transcription factor; AltName: Full=DNA-binding protein/plasminogen activator inhibitor 1 regulator; AltName: Full=HIP116; AltName: Full=RING finger protein 80; AltName: Full=SWI/SNF-related matrix-associated actin-dependent regulator of chromatin subfamily A member 3; AltName: Full=Sucrose nonfermenting protein 2-like 3	27.06	1	20	20	38	11	27	1009	113.857	8.60205	21.2144	65.0444	2.45455
47117888	Q14432	PDE3A	PDE3A	cGMP-inhibited 3',5'-cyclic phosphodiesterase A	RecName: Full=cGMP-inhibited 3',5'-cyclic phosphodiesterase A; AltName: Full=Cyclic GMP-inhibited phosphodiesterase A; Short=CGI-PDE A	12.18	1	8	8	24	7	17	1141	124.901	5.99854	11.9383	36.216	2.42857
300669605	P04114	APOB	APOB	Apolipoprotein B-100	RecName: Full=Apolipoprotein B-100; Short=Apo B-100; Contains: RecName: Full=Apolipoprotein B-48; Short=Apo B-48; Flags: Precursor	0.92	1	4	4	17	5	12	4563	515.283	7.04932	2.1323	6.39246	2.4
12643947	Q9Y2A7	NCKP1	NCKAP1	Nck-associated protein 1	RecName: Full=Nck-associated protein 1; Short=NAP 1; AltName: Full=Membrane-associated protein HEM-2; AltName: Full=p125Nap1	15.25	2	17	17	37	11	26	1128	128.707	6.62451	18.9764	56.0275	2.36364
2495719	Q12768	STRUM	KIAA0196	WASH complex subunit strumpellin	RecName: Full=WASH complex subunit strumpellin; AltName: Full=Strumpellin	9.66	1	10	10	20	6	14	1159	134.201	6.97607	10.0739	29.3617	2.33333
6685579	O15269	SPTC1	SPTLC1	Serine palmitoyltransferase 1	RecName: Full=Serine palmitoyltransferase 1; AltName: Full=Long chain base biosynthesis protein 1; Short=LCB 1; AltName: Full=Serine-palmitoyl-CoA transferase 1; Short=SPT 1; Short=SPT1	13.53	1	4	4	10	3	7	473	52.7105	6.01123	12.3421	35.9728	2.33333
12643829	Q9P0U1	TOM7	TOMM7	Mitochondrial import receptor subunit TOM7 homolog	RecName: Full=Mitochondrial import receptor subunit TOM7 homolog; AltName: Full=Translocase of outer membrane 7 kDa subunit homolog	56.36	1	5	5	10	3	7	55	6.24444	10.2866	106.142	309.366	2.33333
20141448	Q9Y5B6	PAXB1	PAXBP1	PAX3- and PAX7-binding protein 1	RecName: Full=PAX3- and PAX7-binding protein 1; AltName: Full=GC-rich sequence DNA-binding factor 1	8.4	1	6	6	10	3	7	917	104.739	5.68115	6.36621	18.5552	2.33333
74762145	Q15435	PP1R7	PPP1R7	Protein phosphatase 1 regulatory subunit 7	RecName: Full=Protein phosphatase 1 regulatory subunit 7; AltName: Full=Protein phosphatase 1 regulatory subunit 22	19.17	1	6	6	10	3	7	360	41.5385	4.90674	16.2162	47.2642	2.33333
116242760	Q13671	RIN1	RIN1	Ras and Rab interactor 1	RecName: Full=Ras and Rab interactor 1; AltName: Full=Ras inhibitor JC99; AltName: Full=Ras interaction/interference protein 1	5.75	3	2	3	10	3	7	783	84.0465	8.01611	7.4557	21.7307	2.33333
218512116	P98175	RBM10	RBM10	RNA-binding protein 10	RecName: Full=RNA-binding protein 10; AltName: Full=G patch domain-containing protein 9; AltName: Full=RNA-binding motif protein 10; AltName: Full=RNA-binding protein S1-1; Short=S1-1	18.82	1	13	13	30	9	21	930	103.469	5.97314	18.8317	54.8875	2.33333
74737148	Q6P1N0	C2D1A	CC2D1A	Coiled-coil and C2 domain-containing protein 1A	RecName: Full=Coiled-coil and C2 domain-containing protein 1A; AltName: Full=Akt kinase-interacting protein 1; AltName: Full=Five prime repressor element under dual repression-binding protein 1; Short=FRE under dual repression-binding protein 1; Short=Freud-1; AltName: Full=Putative NF-kappa-B-activating protein 023N	21.14	1	12	12	23	7	16	951	103.998	8.08936	14.3234	40.8956	2.28571
92090637	Q9H9Y6	RPA2	POLR1B	DNA-directed RNA polymerase I subunit RPA2	RecName: Full=DNA-directed RNA polymerase I subunit RPA2; Short=RNA polymerase I subunit 2; AltName: Full=DNA-directed RNA polymerase I 135 kDa polypeptide; Short=RPA135	13.48	1	13	13	23	7	16	1135	128.146	7.82568	12.0014	34.2658	2.28571
1346143	P35754	GLRX1	GLRX	Glutaredoxin-1	RecName: Full=Glutaredoxin-1; AltName: Full=Thioltransferase-1; Short=TTase-1	11.32	1	2	2	13	4	9	106	11.7682	8.08936	73.4316	206.383	2.25
24638295	O95155	UBE4B	UBE4B	Ubiquitin conjugation factor E4 B	RecName: Full=Ubiquitin conjugation factor E4 B; AltName: Full=Homozygously deleted in neuroblastoma 1; AltName: Full=Ubiquitin fusion degradation protein 2	15.98	1	13	13	26	8	18	1302	146.092	6.55127	11.9566	33.6046	2.25
67462009	Q15386	UBE3C	UBE3C	Ubiquitin-protein ligase E3C	RecName: Full=Ubiquitin-protein ligase E3C; AltName: Full=HectH2	7.02	1	6	6	13	4	9	1083	123.844	6.7124	7.18722	20.2	2.25
121948339	Q2NKX8	ERC6L	ERCC6L	DNA excision repair protein ERCC-6-like	RecName: Full=DNA excision repair protein ERCC-6-like; AltName: Full=ATP-dependent helicase ERCC6-like; AltName: Full=PLK1-interacting checkpoint helicase; AltName: Full=Tumor antigen BJ-HCC-15	9.6	1	8	8	13	4	9	1250	141.015	5.31299	6.227	17.5013	2.25
37537845	Q9H1A4	APC1	ANAPC1	Anaphase-promoting complex subunit 1	RecName: Full=Anaphase-promoting complex subunit 1; Short=APC1; AltName: Full=Cyclosome subunit 1; AltName: Full=Mitotic checkpoint regulator; AltName: Full=Testis-specific gene 24 protein	6.48	1	10	10	29	9	20	1944	216.361	6.30322	9.00897	25.0075	2.22222
74755309	Q5D862	FILA2	FLG2	Filaggrin-2	RecName: Full=Filaggrin-2; Short=FLG-2; AltName: Full=Intermediate filament-associated and psoriasis-susceptibility protein; Short=Ifapsoriasin	4.35	1	4	4	16	5	11	2391	247.928	8.30908	4.0693	11.1828	2.2
28381406	Q9Y4E8	UBP15	USP15	Ubiquitin carboxyl-terminal hydrolase 15	RecName: Full=Ubiquitin carboxyl-terminal hydrolase 15; AltName: Full=Deubiquitinating enzyme 15; AltName: Full=Ubiquitin thioesterase 15; AltName: Full=Ubiquitin-specific-processing protease 15; AltName: Full=Unph-2; AltName: Full=Unph4	21.1	2	15	16	35	11	24	981	112.348	5.22412	21.8199	59.4675	2.18182
2493416	Q99584	S10AD	S100A13	Protein S100-A13	RecName: Full=Protein S100-A13; AltName: Full=S100 calcium-binding protein A13	41.84	1	4	4	19	6	13	98	11.4641	6.16357	119.139	322.444	2.16667
6093510	O43674	NDUB5	NDUFB5	NADH dehydrogenase [ubiquinone] 1 beta subcomplex subunit 5, mitochondrial	RecName: Full=NADH dehydrogenase [ubiquinone] 1 beta subcomplex subunit 5, mitochondrial; AltName: Full=Complex I-SGDH; Short=CI-SGDH; AltName: Full=NADH-ubiquinone oxidoreductase SGDH subunit; Flags: Precursor	14.29	1	3	3	19	6	13	189	21.7366	9.62744	61.7758	167.193	2.16667
10720079	Q9Y333	LSM2	LSM2	U6 snRNA-associated Sm-like protein LSm2	RecName: Full=U6 snRNA-associated Sm-like protein LSm2; AltName: Full=Protein G7b; AltName: Full=Small nuclear ribonuclear protein D homolog; AltName: Full=snRNP core Sm-like protein Sm-x5	53.68	1	5	5	19	6	13	95	10.8276	6.52197	122.901	332.627	2.16667
24418674	Q96A65	EXOC4	EXOC4	Exocyst complex component 4	RecName: Full=Exocyst complex component 4; AltName: Full=Exocyst complex component Sec8	21.15	1	17	17	38	12	26	974	110.429	6.49365	23.9746	64.8861	2.16667
84027766	Q5VTR2	BRE1A	RNF20	E3 ubiquitin-protein ligase BRE1A	RecName: Full=E3 ubiquitin-protein ligase BRE1A; Short=BRE1-A; Short=hBRE1; AltName: Full=RING finger protein 20	20.92	1	12	13	19	6	13	975	113.592	5.93506	11.975	32.4098	2.16667
224471903	A0MZ66	SHOT1	SHTN1	Shootin-1	RecName: Full=Shootin-1	20.44	1	9	9	19	6	13	631	71.5957	5.32568	18.5034	50.0785	2.16667
296439380	Q9HCG8	CWC22	CWC22	Pre-mRNA-splicing factor CWC22 homolog	RecName: Full=Pre-mRNA-splicing factor CWC22 homolog; AltName: Full=Nucampholin homolog; AltName: Full=fSAPb	7.82	1	8	8	19	6	13	908	105.402	7.03467	12.8586	34.8012	2.16667
296439495	Q15154	PCM1	PCM1	Pericentriolar material 1 protein	RecName: Full=Pericentriolar material 1 protein; Short=PCM-1; Short=hPCM-1	7.07	1	11	12	19	6	13	2024	228.392	5.021	5.76859	15.6124	2.16667
130225	P19174	PLCG1	PLCG1	1-phosphatidylinositol 4,5-bisphosphate phosphodiesterase gamma-1	RecName: Full=1-phosphatidylinositol 4,5-bisphosphate phosphodiesterase gamma-1; AltName: Full=PLC-148; AltName: Full=Phosphoinositide phospholipase C-gamma-1; AltName: Full=Phospholipase C-II; Short=PLC-II; AltName: Full=Phospholipase C-gamma-1; Short=PLC-gamma-1	11.78	1	11	11	22	7	15	1290	148.438	6.04932	10.5594	28.2643	2.14286
13123952	Q9Y2T2	AP3M1	AP3M1	AP-3 complex subunit mu-1	RecName: Full=AP-3 complex subunit mu-1; AltName: Full=AP-3 adaptor complex mu3A subunit; AltName: Full=Adaptor-related protein complex 3 subunit mu-1; AltName: Full=Mu-adaptin 3A; AltName: Full=Mu3A-adaptin	27.03	2	9	9	22	7	15	418	46.9093	6.93213	32.5875	87.2272	2.14286
146286137	Q8N3D4	EH1L1	EHBP1L1	EH domain-binding protein 1-like protein 1	RecName: Full=EH domain-binding protein 1-like protein 1	15.56	1	14	15	22	7	15	1523	161.756	4.83057	8.94391	23.9402	2.14286
229463023	A1X283	SPD2B	SH3PXD2B	SH3 and PX domain-containing protein 2B	RecName: Full=SH3 and PX domain-containing protein 2B; AltName: Full=Adapter protein HOFI; AltName: Full=Factor for adipocyte differentiation 49; AltName: Full=Tyrosine kinase substrate with four SH3 domains	23.05	1	13	14	34	11	23	911	101.516	8.68994	23.4965	61.3687	2.09091
113339	P00813	ADA	ADA	Adenosine deaminase	RecName: Full=Adenosine deaminase; AltName: Full=Adenosine aminohydrolase	19.83	1	4	4	6	2	4	363	40.7387	5.94775	10.7214	26.7849	2
113912	P16066	ANPRA	NPR1	Atrial natriuretic peptide receptor 1	RecName: Full=Atrial natriuretic peptide receptor 1; AltName: Full=Atrial natriuretic peptide receptor type A; Short=ANP-A; Short=ANPR-A; Short=NPR-A; AltName: Full=Guanylate cyclase A; Short=GC-A; Flags: Precursor	2.73	1	2	2	3	1	2	1061	118.844	6.63916	1.83406	4.58197	2
114163	P27540	ARNT	ARNT	Aryl hydrocarbon receptor nuclear translocator	RecName: Full=Aryl hydrocarbon receptor nuclear translocator; Short=ARNT protein; AltName: Full=Class E basic helix-loop-helix protein 2; Short=bHLHe2; AltName: Full=Dioxin receptor, nuclear translocator; AltName: Full=Hypoxia-inducible factor 1-beta; Short=HIF-1-beta; Short=HIF1-beta	3.93	1	2	2	3	1	2	789	86.5822	6.53662	2.46633	6.16155	2
118276	P07108	ACBP	DBI	Acyl-CoA-binding protein	RecName: Full=Acyl-CoA-binding protein; Short=ACBP; AltName: Full=Diazepam-binding inhibitor; Short=DBI; AltName: Full=Endozepine; Short=EP	70.11	1	6	6	39	13	26	87	10.038	6.56592	290.772	726.426	2
118773	P18858	DNLI1	LIG1	DNA ligase 1	RecName: Full=DNA ligase 1; AltName: Full=DNA ligase I; AltName: Full=Polydeoxyribonucleotide synthase [ATP] 1	23.83	1	16	16	36	12	24	919	101.673	5.61768	25.4094	63.4794	2
121069	P04150	GCR	NR3C1	Glucocorticoid receptor	RecName: Full=Glucocorticoid receptor; Short=GR; AltName: Full=Nuclear receptor subfamily 3 group C member 1	7.85	1	4	4	9	3	6	777	85.6046	6.37939	7.51328	18.7701	2
124970	P18084	ITB5	ITGB5	Integrin beta-5	RecName: Full=Integrin beta-5; Flags: Precursor	6.01	1	3	3	3	1	2	799	87.9962	6.06201	2.43547	6.08444	2
125536	P15735	PHKG2	PHKG2	Phosphorylase b kinase gamma catalytic chain, liver/testis isoform	RecName: Full=Phosphorylase b kinase gamma catalytic chain, liver/testis isoform; Short=PHK-gamma-LT; Short=PHK-gamma-T; AltName: Full=PSK-C3; AltName: Full=Phosphorylase kinase subunit gamma-2	3.45	1	1	1	3	1	2	406	46.4127	6.37939	4.79295	11.9741	2
128641	P03886	NU1M	MT-ND1	NADH-ubiquinone oxidoreductase chain 1	RecName: Full=NADH-ubiquinone oxidoreductase chain 1; AltName: Full=NADH dehydrogenase subunit 1	8.49	1	2	2	6	2	4	318	35.637	6.55127	12.2386	30.5752	2
586067	P37840	SYUA	SNCA	Alpha-synuclein	RecName: Full=Alpha-synuclein; AltName: Full=Non-A beta component of AD amyloid; AltName: Full=Non-A4 component of amyloid precursor; Short=NACP	26.43	1	2	2	3	1	2	140	14.4512	4.70361	13.8996	34.7247	2
1170596	P45985	MP2K4	MAP2K4	Dual specificity mitogen-activated protein kinase kinase 4	RecName: Full=Dual specificity mitogen-activated protein kinase kinase 4; Short=MAP kinase kinase 4; Short=MAPKK 4; AltName: Full=JNK-activating kinase 1; AltName: Full=MAPK/ERK kinase 4; Short=MEK 4; AltName: Full=SAPK/ERK kinase 1; Short=SEK1; AltName: Full=Stress-activated protein kinase kinase 1; Short=SAPK kinase 1; Short=SAPKK-1; Short=SAPKK1; AltName: Full=c-Jun N-terminal kinase kinase 1;…	9.52	1	3	3	6	2	4	399	44.2594	8.07471	9.75408	24.3682	2
1352535	P31641	SC6A6	SLC6A6	Sodium- and chloride-dependent taurine transporter	RecName: Full=Sodium- and chloride-dependent taurine transporter; AltName: Full=Solute carrier family 6 member 6	5.32	1	2	2	3	1	2	620	69.7836	7.38623	3.13861	7.84107	2
1709683	P54277	PMS1	PMS1	PMS1 protein homolog 1	RecName: Full=PMS1 protein homolog 1; AltName: Full=DNA mismatch repair protein PMS1	4.61	1	3	3	3	1	2	932	105.764	6.66846	2.08792	5.21616	2
1730092	P55210	CASP7	CASP7	Caspase-7	RecName: Full=Caspase-7; Short=CASP-7; AltName: Full=Apoptotic protease Mch-3; AltName: Full=CMH-1; AltName: Full=ICE-like apoptotic protease 3; Short=ICE-LAP3; Contains: RecName: Full=Caspase-7 subunit p20; Contains: RecName: Full=Caspase-7 subunit p11; Flags: Precursor	18.15	1	4	4	6	2	4	303	34.2548	6.07471	12.8445	32.0889	2
2492631	Q92947	GCDH	GCDH	Glutaryl-CoA dehydrogenase, mitochondrial	RecName: Full=Glutaryl-CoA dehydrogenase, mitochondrial; Short=GCD; Flags: Precursor	8.9	1	2	2	3	1	2	438	48.0964	8.06006	4.44278	11.0992	2
3023637	Q14562	DHX8	DHX8	ATP-dependent RNA helicase DHX8	RecName: Full=ATP-dependent RNA helicase DHX8; AltName: Full=DEAH box protein 8; AltName: Full=RNA helicase HRH1	21.56	1	20	21	39	13	26	1220	139.227	8.32373	20.7354	51.8025	2
3024558	O15514	RPB4	POLR2D	DNA-directed RNA polymerase II subunit RPB4	RecName: Full=DNA-directed RNA polymerase II subunit RPB4; Short=RNA polymerase II subunit B4; AltName: Full=DNA-directed RNA polymerase II subunit D; AltName: Full=RNA polymerase II 16 kDa subunit; Short=RPB16	16.9	1	2	2	3	1	2	142	16.3011	4.79248	13.7038	34.2357	2
3182958	Q13946	PDE7A	PDE7A	High affinity cAMP-specific 3',5'-cyclic phosphodiesterase 7A	RecName: Full=High affinity cAMP-specific 3',5'-cyclic phosphodiesterase 7A; AltName: Full=HCP1; AltName: Full=TM22	2.7	1	1	1	24	8	16	482	55.4699	7.50342	32.2977	80.6882	2
6016102	O95837	GNA14	GNA14	Guanine nucleotide-binding protein subunit alpha-14	RecName: Full=Guanine nucleotide-binding protein subunit alpha-14; Short=G alpha-14; Short=G-protein subunit alpha-14	7.32	1	1	2	3	1	2	355	41.5442	6.07471	5.48152	13.6943	2
6225915	O95235	KI20A	KIF20A	Kinesin-like protein KIF20A	RecName: Full=Kinesin-like protein KIF20A; AltName: Full=GG10_2; AltName: Full=Mitotic kinesin-like protein 2; Short=MKlp2; AltName: Full=Rab6-interacting kinesin-like protein; AltName: Full=Rabkinesin-6	3.48	1	2	2	3	1	2	890	100.215	6.91748	2.18645	5.46232	2
8134613	O43933	PEX1	PEX1	Peroxisome biogenesis factor 1	RecName: Full=Peroxisome biogenesis factor 1; AltName: Full=Peroxin-1; AltName: Full=Peroxisome biogenesis disorder protein 1	2.42	1	2	2	3	1	2	1283	142.778	6.32861	1.51671	3.78914	2
8134821	Q9Y3E2	BOLA1	BOLA1	BolA-like protein 1	RecName: Full=BolA-like protein 1; AltName: Full=hBolA	29.93	1	3	3	6	2	4	137	14.2805	7.95752	28.4079	70.9703	2
8488999	Q13416	ORC2	ORC2	Origin recognition complex subunit 2	RecName: Full=Origin recognition complex subunit 2	3.99	1	2	2	3	1	2	577	65.9309	6.50732	3.37251	8.42541	2
8928268	Q9UBD5	ORC3	ORC3	Origin recognition complex subunit 3	RecName: Full=Origin recognition complex subunit 3; AltName: Full=Origin recognition complex subunit Latheo	4.08	1	2	2	3	1	2	711	82.2015	7.60596	2.7369	6.8375	2
12230191	Q9Y5J7	TIM9	TIMM9	Mitochondrial import inner membrane translocase subunit Tim9	RecName: Full=Mitochondrial import inner membrane translocase subunit Tim9	34.83	1	3	3	9	3	6	89	10.3711	7.21045	65.5934	163.87	2
13431563	O75146	HIP1R	HIP1R	Huntingtin-interacting protein 1-related protein	RecName: Full=Huntingtin-interacting protein 1-related protein; Short=HIP1-related protein; AltName: Full=Huntingtin-interacting protein 12; Short=HIP-12	18.54	1	16	16	27	9	18	1068	119.315	6.66846	16.3984	40.9674	2
17369347	Q9P2W9	STX18	STX18	Syntaxin-18	RecName: Full=Syntaxin-18; AltName: Full=Cell growth-inhibiting gene 9 protein	15.82	1	3	3	6	2	4	335	38.6496	5.49072	11.6175	29.0237	2
17375734	O14976	GAK	GAK	Cyclin-G-associated kinase	RecName: Full=Cyclin-G-associated kinase	6.25	1	6	6	12	4	8	1311	143.1	5.73193	5.93727	14.8328	2
17377578	Q99801	NKX31	NKX3-1	Homeobox protein Nkx-3.1	RecName: Full=Homeobox protein Nkx-3.1; AltName: Full=Homeobox protein NK-3 homolog A	7.69	1	2	2	3	1	2	234	26.3345	9.20264	8.31598	20.7755	2
17433141	Q9GZQ8	MLP3B	MAP1LC3B	Microtubule-associated proteins 1A/1B light chain 3B	RecName: Full=Microtubule-associated proteins 1A/1B light chain 3B; AltName: Full=Autophagy-related protein LC3 B; AltName: Full=Autophagy-related ubiquitin-like modifier LC3 B; AltName: Full=MAP1 light chain 3-like protein 2; AltName: Full=MAP1A/MAP1B light chain 3 B; Short=MAP1A/MAP1B LC3 B; AltName: Full=Microtubule-associated protein 1 light chain 3 beta; Flags: Precursor	16.8	3	2	2	3	1	2	125	14.6787	8.93896	15.5675	38.8917	2
18206225	O94761	RECQ4	RECQL4	ATP-dependent DNA helicase Q4	RecName: Full=ATP-dependent DNA helicase Q4; AltName: Full=DNA helicase, RecQ-like type 4; Short=RecQ4; AltName: Full=RTS; AltName: Full=RecQ protein-like 4	3.15	1	3	3	3	1	2	1208	132.993	8.08936	1.61088	4.02439	2
19855067	O75190	DNJB6	DNAJB6	DnaJ homolog subfamily B member 6	RecName: Full=DnaJ homolog subfamily B member 6; AltName: Full=HHDJ1; AltName: Full=Heat shock protein J2; Short=HSJ-2; AltName: Full=MRJ; AltName: Full=MSJ-1	5.21	1	1	1	3	1	2	326	36.0649	9.15869	5.96914	14.9125	2
20139177	Q9H6K4	OPA3	OPA3	Optic atrophy 3 protein	RecName: Full=Optic atrophy 3 protein	3.91	1	1	1	3	1	2	179	19.9835	8.90967	10.8712	27.159	2
20139299	Q9Y237	PIN4	PIN4	Peptidyl-prolyl cis-trans isomerase NIMA-interacting 4	RecName: Full=Peptidyl-prolyl cis-trans isomerase NIMA-interacting 4; AltName: Full=Parvulin-14; Short=Par14; Short=hPar14; AltName: Full=Parvulin-17; Short=Par17; Short=hPar17; AltName: Full=Peptidyl-prolyl cis-trans isomerase Pin4; Short=PPIase Pin4; AltName: Full=Peptidyl-prolyl cis/trans isomerase EPVH; Short=hEPVH; AltName: Full=Rotamase Pin4	19.08	1	3	3	9	3	6	131	13.801	9.77393	44.5635	111.331	2
20140700	Q96RU2	UBP28	USP28	Ubiquitin carboxyl-terminal hydrolase 28	RecName: Full=Ubiquitin carboxyl-terminal hydrolase 28; AltName: Full=Deubiquitinating enzyme 28; AltName: Full=Ubiquitin thioesterase 28; AltName: Full=Ubiquitin-specific-processing protease 28	6.13	1	4	4	6	2	4	1077	122.414	5.19873	3.61363	9.02779	2
21263985	P82912	RT11	MRPS11	28S ribosomal protein S11, mitochondrial	RecName: Full=28S ribosomal protein S11, mitochondrial; Short=MRP-S11; Short=S11mt; AltName: Full=Cervical cancer proto-oncogene 2 protein; Short=HCC-2; Flags: Precursor	13.92	1	3	3	6	2	4	194	20.6029	10.814	20.0612	50.1182	2
23396740	Q9BXK5	B2L13	BCL2L13	Bcl-2-like protein 13	RecName: Full=Bcl-2-like protein 13; Short=Bcl2-L-13; AltName: Full=Bcl-rambo; AltName: Full=Protein Mil1	4.54	1	2	2	3	1	2	485	52.6906	4.43701	4.01225	10.0236	2
23813917	Q13356	PPIL2	PPIL2	Peptidyl-prolyl cis-trans isomerase-like 2	RecName: Full=Peptidyl-prolyl cis-trans isomerase-like 2; Short=PPIase; AltName: Full=CYC4; AltName: Full=Cyclophilin-60; Short=Cyclophilin-like protein Cyp-60; Short=Cyp60; Short=hCyP-60; AltName: Full=Rotamase PPIL2	8.65	1	3	3	9	3	6	520	58.7866	8.77783	11.2266	28.0469	2
25091210	Q15047	SETB1	SETDB1	Histone-lysine N-methyltransferase SETDB1	RecName: Full=Histone-lysine N-methyltransferase SETDB1; AltName: Full=ERG-associated protein with SET domain; Short=ESET; AltName: Full=Histone H3-K9 methyltransferase 4; Short=H3-K9-HMTase 4; AltName: Full=Lysine N-methyltransferase 1E; AltName: Full=SET domain bifurcated 1	2.48	1	3	3	3	1	2	1291	143.066	6.02393	1.50731	3.76566	2
25452905	Q9H501	ESF1	ESF1	ESF1 homolog	RecName: Full=ESF1 homolog; AltName: Full=ABT1-associated protein	13.16	1	8	8	18	6	12	851	98.735	5.10986	13.7199	34.2759	2
27923725	Q9Y615	ACL7A	ACTL7A	Actin-like protein 7A	RecName: Full=Actin-like protein 7A; AltName: Full=Actin-like-7-alpha	12.18	1	3	3	3	1	2	435	48.6125	7.09326	4.47342	11.1758	2
27923739	Q9NZ32	ARP10	ACTR10	Actin-related protein 10	RecName: Full=Actin-related protein 10; AltName: Full=Actin-related protein 11; Short=hARP11	9.59	1	3	3	6	2	4	417	46.2773	7.37158	9.33304	23.3164	2
30315944	Q9BYN0	SRXN1	SRXN1	Sulfiredoxin-1	RecName: Full=Sulfiredoxin-1	20.44	1	3	3	3	1	2	137	14.2504	8.19189	14.2039	35.4851	2
30316270	Q96PN8	TSSK3	TSSK3	Testis-specific serine/threonine-protein kinase 3	RecName: Full=Testis-specific serine/threonine-protein kinase 3; Short=TSK-3; Short=TSSK-3; Short=Testis-specific kinase 3; AltName: Full=Serine/threonine-protein kinase 22C	2.99	5	1	1	3	1	2	268	30.0823	6.7124	7.26096	18.1398	2
30580522	Q96A49	SYAP1	SYAP1	Synapse-associated protein 1	RecName: Full=Synapse-associated protein 1	12.22	1	4	4	6	2	4	352	39.9089	4.52588	11.0565	27.622	2
34222652	Q9NPH3	IL1AP	IL1RAP	Interleukin-1 receptor accessory protein	RecName: Full=Interleukin-1 receptor accessory protein; Short=IL-1 receptor accessory protein; Short=IL-1RAcP; AltName: Full=Interleukin-1 receptor 3; Short=IL-1R-3; Short=IL-1R3; Flags: Precursor	1.93	1	1	1	3	1	2	570	65.3767	8.11865	3.41393	8.52889	2
37999483	O75676	KS6A4	RPS6KA4	Ribosomal protein S6 kinase alpha-4	RecName: Full=Ribosomal protein S6 kinase alpha-4; Short=S6K-alpha-4; AltName: Full=90 kDa ribosomal protein S6 kinase 4; AltName: Full=Nuclear mitogen- and stress-activated protein kinase 2; AltName: Full=Ribosomal protein kinase B; Short=RSKB	2.98	1	2	2	3	1	2	772	85.5523	8.27979	2.52065	6.29723	2
41016932	Q9Y2V2	CHSP1	CARHSP1	Calcium-regulated heat stable protein 1	RecName: Full=Calcium-regulated heat stable protein 1; AltName: Full=Calcium-regulated heat-stable protein of 24 kDa; Short=CRHSP-24	10.88	1	1	1	3	1	2	147	15.882	8.20654	13.2377	33.0712	2
42558941	O75145	LIPA3	PPFIA3	Liprin-alpha-3	RecName: Full=Liprin-alpha-3; AltName: Full=Protein tyrosine phosphatase receptor type f polypeptide-interacting protein alpha-3; Short=PTPRF-interacting protein alpha-3	2.09	2	1	2	6	2	4	1194	133.414	5.68115	3.25953	8.14316	2
42559433	Q15599	NHRF2	SLC9A3R2	Na(+)/H(+) exchange regulatory cofactor NHE-RF2	RecName: Full=Na(+)/H(+) exchange regulatory cofactor NHE-RF2; Short=NHERF-2; AltName: Full=NHE3 kinase A regulatory protein E3KARP; AltName: Full=SRY-interacting protein 1; Short=SIP-1; AltName: Full=Sodium-hydrogen exchanger regulatory factor 2; AltName: Full=Solute carrier family 9 isoform A3 regulatory factor 2; AltName: Full=Tyrosine kinase activator protein 1; Short=TKA-1	7.72	1	2	2	3	1	2	337	37.391	7.92822	5.7743	14.4257	2
45476905	Q86YN1	DOPP1	DOLPP1	Dolichyldiphosphatase 1	RecName: Full=Dolichyldiphosphatase 1; AltName: Full=Dolichyl pyrophosphate phosphatase 1	5.46	1	1	1	6	2	4	238	27.0132	9.43701	16.3524	40.8526	2
45476938	Q8IV48	ERI1	ERI1	3'-5' exoribonuclease 1	RecName: Full=3'-5' exoribonuclease 1; AltName: Full=3'-5' exonuclease ERI1; AltName: Full=Eri-1 homolog; AltName: Full=Histone mRNA 3'-end-specific exoribonuclease; AltName: Full=Histone mRNA 3'-exonuclease 1; AltName: Full=Protein 3'hExo; Short=HEXO	10.89	1	3	3	6	2	4	349	40.0382	6.69775	11.1515	27.8594	2
47117278	Q96R06	SPAG5	SPAG5	Sperm-associated antigen 5	RecName: Full=Sperm-associated antigen 5; AltName: Full=Astrin; AltName: Full=Deepest; AltName: Full=Mitotic spindle-associated protein p126; Short=MAP126	4.53	1	4	4	6	2	4	1193	134.338	4.99561	3.26226	8.14998	2
48474599	Q96S82	UBL7	UBL7	Ubiquitin-like protein 7	RecName: Full=Ubiquitin-like protein 7; AltName: Full=Bone marrow stromal cell ubiquitin-like protein; Short=BMSC-UbP; AltName: Full=Ubiquitin-like protein SB132	6.58	1	2	2	3	1	2	380	40.4853	5.07178	5.12089	12.7933	2
50400818	O94919	ENDD1	ENDOD1	Endonuclease domain-containing 1 protein	RecName: Full=Endonuclease domain-containing 1 protein; Flags: Precursor	4.2	1	2	2	3	1	2	500	54.9813	5.70654	3.89188	9.72293	2
51316114	Q9UBI1	COMD3	COMMD3	COMM domain-containing protein 3	RecName: Full=COMM domain-containing protein 3; AltName: Full=Protein Bup; AltName: Full=Protein PIL	5.64	1	1	1	3	1	2	195	22.1372	5.98584	9.97917	24.9306	2
51338601	P62745	RHOB	RHOB	Rho-related GTP-binding protein RhoB	RecName: Full=Rho-related GTP-binding protein RhoB; AltName: Full=Rho cDNA clone 6; Short=h6; Flags: Precursor	26.02	1	3	4	12	4	8	196	22.1091	5.23682	39.713	99.2136	2
55976225	O95363	SYFM	FARS2	Phenylalanine--tRNA ligase, mitochondrial	RecName: Full=Phenylalanine--tRNA ligase, mitochondrial; AltName: Full=Phenylalanyl-tRNA synthetase; Short=PheRS; Flags: Precursor	12.42	1	5	5	12	4	8	451	52.3235	7.45947	17.2589	43.1172	2
59800139	Q8NDF8	PAPD5	PAPD5	Non-canonical poly(A) RNA polymerase PAPD5	RecName: Full=Non-canonical poly(A) RNA polymerase PAPD5; AltName: Full=PAP-associated domain-containing protein 5; AltName: Full=Terminal uridylyltransferase 3; Short=TUTase 3; AltName: Full=Topoisomerase-related function protein 4-2; Short=TRF4-2	2.27	1	1	1	3	1	2	572	63.2278	8.98291	3.40199	8.49906	2
62512110	Q9Y388	RBMX2	RBMX2	RNA-binding motif protein, X-linked 2	RecName: Full=RNA-binding motif protein, X-linked 2	7.76	1	2	2	3	1	2	322	37.3132	9.83252	6.04329	15.0977	2
67462008	O95551	TYDP2	TDP2	Tyrosyl-DNA phosphodiesterase 2	RecName: Full=Tyrosyl-DNA phosphodiesterase 2; Short=Tyr-DNA phosphodiesterase 2; Short=hTDP2; AltName: Full=5'-tyrosyl-DNA phosphodiesterase; Short=5'-Tyr-DNA phosphodiesterase; AltName: Full=ETS1-associated protein 2; AltName: Full=ETS1-associated protein II; Short=EAPII; AltName: Full=TRAF and TNF receptor-associated protein; AltName: Full=Tyrosyl-RNA phosphodiesterase; AltName: Full=VPg unlin…	7.18	1	2	2	6	2	4	362	40.9032	5.09717	10.751	26.8589	2
68067509	O15294	OGT1	OGT	UDP-N-acetylglucosamine--peptide N-acetylglucosaminyltransferase 110 kDa subunit	RecName: Full=UDP-N-acetylglucosamine--peptide N-acetylglucosaminyltransferase 110 kDa subunit; AltName: Full=O-GlcNAc transferase subunit p110; AltName: Full=O-linked N-acetylglucosamine transferase 110 kDa subunit; Short=OGT	14.63	1	11	11	33	11	22	1046	116.85	6.69775	20.464	51.1244	2
68565330	Q9P0S2	COX16	COX16	Cytochrome c oxidase assembly protein COX16 homolog, mitochondrial	RecName: Full=Cytochrome c oxidase assembly protein COX16 homolog, mitochondrial; Flags: Precursor	27.36	1	3	3	9	3	6	106	12.2855	9.49561	55.0737	137.589	2
68565512	Q86YT6	MIB1	MIB1	E3 ubiquitin-protein ligase MIB1	RecName: Full=E3 ubiquitin-protein ligase MIB1; AltName: Full=DAPK-interacting protein 1; Short=DIP-1; AltName: Full=Mind bomb homolog 1; AltName: Full=Zinc finger ZZ type with ankyrin repeat domain protein 2	1.49	1	1	1	3	1	2	1006	110.066	6.91748	1.93433	4.83247	2
71152975	Q96RL7	VP13A	VPS13A	Vacuolar protein sorting-associated protein 13A	RecName: Full=Vacuolar protein sorting-associated protein 13A; AltName: Full=Chorea-acanthocytosis protein; AltName: Full=Chorein	1.45	1	4	4	12	4	8	3174	360.047	6.32861	2.45235	6.12661	2
71164791	Q14139	UBE4A	UBE4A	Ubiquitin conjugation factor E4 A	RecName: Full=Ubiquitin conjugation factor E4 A	7.13	1	6	6	9	3	6	1066	122.482	5.23682	5.47637	13.6814	2
73921666	Q9H6U8	ALG9	ALG9	Alpha-1,2-mannosyltransferase ALG9	RecName: Full=Alpha-1,2-mannosyltransferase ALG9; AltName: Full=Asparagine-linked glycosylation protein 9 homolog; AltName: Full=Disrupted in bipolar disorder protein 1; AltName: Full=Dol-P-Man:Man(6)GlcNAc(2)-PP-Dol alpha-1,2-mannosyltransferase; AltName: Full=Dol-P-Man:Man(8)GlcNAc(2)-PP-Dol alpha-1,2-mannosyltransferase	2.62	1	1	1	9	3	6	611	69.8178	8.67529	9.55453	23.8697	2
74707675	Q5C9Z4	NOM1	NOM1	Nucleolar MIF4G domain-containing protein 1	RecName: Full=Nucleolar MIF4G domain-containing protein 1; AltName: Full=SGD1 homolog	4.42	1	3	3	3	1	2	860	96.1976	8.104	2.26272	5.65287	2
74724887	Q9BWU0	NADAP	SLC4A1AP	Kanadaptin	RecName: Full=Kanadaptin; AltName: Full=Human lung cancer oncogene 3 protein; Short=HLC-3; AltName: Full=Kidney anion exchanger adapter protein; AltName: Full=Solute carrier family 4 anion exchanger member 1 adapter protein	12.44	1	6	6	12	4	8	796	88.759	5.18604	9.77859	24.4295	2
74730698	Q8WUD6	CHPT1	CHPT1	Cholinephosphotransferase 1	RecName: Full=Cholinephosphotransferase 1; Short=hCPT1; AltName: Full=AAPT1-like protein; AltName: Full=Diacylglycerol cholinephosphotransferase 1	2.96	1	1	1	3	1	2	406	45.0672	6.91748	4.79295	11.9741	2
74731199	Q96B49	TOM6	TOMM6	Mitochondrial import receptor subunit TOM6 homolog	RecName: Full=Mitochondrial import receptor subunit TOM6 homolog; AltName: Full=Overexpressed breast tumor protein; AltName: Full=Translocase of outer membrane 6 kDa subunit homolog	31.08	1	2	2	3	1	2	74	7.99705	4.89404	26.2965	65.6955	2
74731522	Q96E29	MTEF3	MTERF3	Transcription termination factor 3, mitochondrial	RecName: Full=Transcription termination factor 3, mitochondrial; AltName: Full=Mitochondrial transcription termination factor 3; Short=mTERF3; AltName: Full=mTERF domain-containing protein 1, mitochondrial; Flags: Precursor	6.71	1	2	2	3	1	2	417	47.9412	8.52881	4.66652	11.6582	2
74731959	Q96HP4	OXND1	OXNAD1	Oxidoreductase NAD-binding domain-containing protein 1	RecName: Full=Oxidoreductase NAD-binding domain-containing protein 1; Flags: Precursor	12.5	1	3	3	3	1	2	312	34.8322	8.36768	6.23698	15.5816	2
74733589	Q9H5V9	CX056	CXorf56	UPF0428 protein CXorf56	RecName: Full=UPF0428 protein CXorf56	6.31	1	1	1	3	1	2	222	25.608	8.73389	8.76549	21.8985	2
74734678	Q9NWV8	BABA1	BABAM1	BRISC and BRCA1-A complex member 1	RecName: Full=BRISC and BRCA1-A complex member 1; AltName: Full=Mediator of RAP80 interactions and targeting subunit of 40 kDa; AltName: Full=New component of the BRCA1-A complex	6.99	1	1	1	3	1	2	329	36.5366	4.64014	5.91471	14.7765	2
74735206	Q9Y294	ASF1A	ASF1A	Histone chaperone ASF1A	RecName: Full=Histone chaperone ASF1A; AltName: Full=Anti-silencing function protein 1 homolog A; Short=hAsf1; Short=hAsf1a; AltName: Full=CCG1-interacting factor A; Short=CIA; Short=hCIA	7.35	1	1	1	3	1	2	204	22.9541	4.41162	9.53891	23.8307	2
74735456	O60828	PQBP1	PQBP1	Polyglutamine-binding protein 1	RecName: Full=Polyglutamine-binding protein 1; Short=PQBP-1; AltName: Full=38 kDa nuclear protein containing a WW domain; Short=Npw38; AltName: Full=Polyglutamine tract-binding protein 1	13.96	1	2	2	3	1	2	265	30.454	6.32861	7.34316	18.3451	2
74735573	O94992	HEXI1	HEXIM1	Protein HEXIM1	RecName: Full=Protein HEXIM1; AltName: Full=Cardiac lineage protein 1; AltName: Full=Estrogen down-regulated gene 1 protein; AltName: Full=Hexamethylene bis-acetamide-inducible protein 1; AltName: Full=Menage a quatre protein 1	3.9	1	1	1	3	1	2	359	40.5985	4.89404	5.42044	13.5417	2
74746151	Q5TCZ1	SPD2A	SH3PXD2A	SH3 and PX domain-containing protein 2A	RecName: Full=SH3 and PX domain-containing protein 2A; AltName: Full=Adapter protein TKS5; AltName: Full=Five SH3 domain-containing protein; AltName: Full=SH3 multiple domains protein 1; AltName: Full=Tyrosine kinase substrate with five SH3 domains	2.03	1	1	2	3	1	2	1133	125.213	8.89502	1.71751	4.29079	2
74749375	Q6UW02	CP20A	CYP20A1	Cytochrome P450 20A1	RecName: Full=Cytochrome P450 20A1	4.76	1	2	2	3	1	2	462	52.399	6.21436	4.21199	10.5227	2
74750436	Q86UV5	UBP48	USP48	Ubiquitin carboxyl-terminal hydrolase 48	RecName: Full=Ubiquitin carboxyl-terminal hydrolase 48; AltName: Full=Deubiquitinating enzyme 48; AltName: Full=Ubiquitin thioesterase 48; AltName: Full=Ubiquitin-specific-processing protease 48	6.67	1	5	5	12	4	8	1035	118.956	6.04932	7.52054	18.7883	2
74752234	Q9BQ95	ECSIT	ECSIT	Evolutionarily conserved signaling intermediate in Toll pathway, mitochondrial	RecName: Full=Evolutionarily conserved signaling intermediate in Toll pathway, mitochondrial; AltName: Full=Protein SITPEC; Flags: Precursor	15.08	1	3	3	6	2	4	431	49.1169	6.29053	9.02988	22.559	2
74752736	Q9H974	QTRD1	QTRTD1	Queuine tRNA-ribosyltransferase subunit QTRTD1	RecName: Full=Queuine tRNA-ribosyltransferase subunit QTRTD1; AltName: Full=Queuine tRNA-ribosyltransferase domain-containing protein 1	17.59	1	5	5	9	3	6	415	46.6826	6.81494	14.067	35.1431	2
74753007	Q9NW61	PKHJ1	PLEKHJ1	Pleckstrin homology domain-containing family J member 1	RecName: Full=Pleckstrin homology domain-containing family J member 1; Short=PH domain-containing family J member 1; AltName: Full=Guanine nucleotide-releasing protein x	19.46	1	2	2	3	1	2	149	17.5399	7.84033	13.06	32.6273	2
74753814	Q4VCS5	AMOT	AMOT	Angiomotin	RecName: Full=Angiomotin	2.03	1	2	2	6	2	4	1084	118.013	7.63525	3.59029	8.96949	2
74758274	Q6P4I2	WDR73	WDR73	WD repeat-containing protein 73	RecName: Full=WD repeat-containing protein 73	4.23	1	1	1	3	1	2	378	41.6589	5.78271	5.14799	12.861	2
74761670	Q9NRZ9	HELLS	HELLS	Lymphoid-specific helicase	RecName: Full=Lymphoid-specific helicase; AltName: Full=Proliferation-associated SNF2-like protein; AltName: Full=SWI/SNF2-related matrix-associated actin-dependent regulator of chromatin subfamily A member 6	5.25	1	4	4	9	3	6	838	97.0122	7.92822	6.96637	17.4038	2
74761852	Q9P0P0	RN181	RNF181	E3 ubiquitin-protein ligase RNF181	RecName: Full=E3 ubiquitin-protein ligase RNF181; AltName: Full=RING finger protein 181	11.11	1	2	2	6	2	4	153	17.8975	5.05908	25.4371	63.5486	2
74762196	Q5JSH3	WDR44	WDR44	WD repeat-containing protein 44	RecName: Full=WD repeat-containing protein 44; AltName: Full=Rabphilin-11	29.13	1	21	21	36	12	24	913	101.304	5.45264	25.5764	63.8966	2
78099237	Q92564	DCNL4	DCUN1D4	DCN1-like protein 4	RecName: Full=DCN1-like protein 4; AltName: Full=DCUN1 domain-containing protein 4; AltName: Full=Defective in cullin neddylation protein 1-like protein 4	8.56	1	1	2	3	1	2	292	34.0457	5.88428	6.66417	16.6489	2
83288249	Q13572	ITPK1	ITPK1	Inositol-tetrakisphosphate 1-kinase	RecName: Full=Inositol-tetrakisphosphate 1-kinase; AltName: Full=Inositol 1,3,4-trisphosphate 5/6-kinase; Short=Inositol-triphosphate 5/6-kinase; Short=Ins(1,3,4)P(3) 5/6-kinase	3.14	1	1	1	3	1	2	414	45.5921	6.16357	4.70033	11.7427	2
85541650	Q15652	JHD2C	JMJD1C	Probable JmjC domain-containing histone demethylation protein 2C	RecName: Full=Probable JmjC domain-containing histone demethylation protein 2C; AltName: Full=Jumonji domain-containing protein 1C; AltName: Full=Thyroid receptor-interacting protein 8; Short=TR-interacting protein 8; Short=TRIP-8	1.02	1	2	2	3	1	2	2540	284.349	7.86963	0.766118	1.91396	2
85700402	Q99758	ABCA3	ABCA3	ATP-binding cassette sub-family A member 3	RecName: Full=ATP-binding cassette sub-family A member 3; AltName: Full=ABC-C transporter; AltName: Full=ATP-binding cassette transporter 3; Short=ATP-binding cassette 3	1.12	1	2	2	3	1	2	1704	191.239	7.62061	1.14198	2.85297	2
108936027	Q9Y2G8	DJC16	DNAJC16	DnaJ homolog subfamily C member 16	RecName: Full=DnaJ homolog subfamily C member 16; Flags: Precursor	1.28	1	1	1	3	1	2	782	90.5345	7.12256	2.48841	6.21671	2
116241310	Q86X83	COMD2	COMMD2	COMM domain-containing protein 2	RecName: Full=COMM domain-containing protein 2	7.54	1	2	2	3	1	2	199	22.7311	6.72705	9.77859	24.4295	2
116248531	Q96II8	LRCH3	LRCH3	Leucine-rich repeat and calponin homology domain-containing protein 3	RecName: Full=Leucine-rich repeat and calponin homology domain-containing protein 3; Flags: Precursor	2.57	1	2	2	3	1	2	777	86.03	6.7124	2.50443	6.25671	2
118572560	Q96HW7	INT4	INTS4	Integrator complex subunit 4	RecName: Full=Integrator complex subunit 4; Short=Int4	2.91	1	2	2	3	1	2	963	108.102	6.44287	2.0207	5.04825	2
118572668	P08493	MGP	MGP	Matrix Gla protein	RecName: Full=Matrix Gla protein; Short=MGP; AltName: Full=Cell growth-inhibiting gene 36 protein; Flags: Precursor	10.68	1	1	1	9	3	6	103	12.3453	9.67139	56.6778	141.596	2
118574274	O00754	MA2B1	MAN2B1	Lysosomal alpha-mannosidase	RecName: Full=Lysosomal alpha-mannosidase; Short=Laman; AltName: Full=Lysosomal acid alpha-mannosidase; AltName: Full=Mannosidase alpha class 2B member 1; AltName: Full=Mannosidase alpha-B; Contains: RecName: Full=Lysosomal alpha-mannosidase A peptide; Contains: RecName: Full=Lysosomal alpha-mannosidase B peptide; Contains: RecName: Full=Lysosomal alpha-mannosidase C peptide; Contains: RecName: F…	4.06	1	3	3	9	3	6	1011	113.672	7.28369	5.7743	14.4257	2
122063496	Q5T9L3	WLS	WLS	Protein wntless homolog	RecName: Full=Protein wntless homolog; AltName: Full=Integral membrane protein GPR177; AltName: Full=Protein evenness interrupted homolog; Short=EVI; AltName: Full=Putative NF-kappa-B-activating protein 373; Flags: Precursor	4.81	1	4	4	9	3	6	541	62.2117	7.35693	10.7908	26.9582	2
124053370	Q9Y3B9	RRP15	RRP15	RRP15-like protein	RecName: Full=RRP15-like protein; AltName: Full=Ribosomal RNA-processing protein 15	18.79	1	5	5	9	3	6	282	31.4645	5.51611	20.7015	51.7177	2
124077986	O75592	MYCB2	MYCBP2	E3 ubiquitin-protein ligase MYCBP2	RecName: Full=E3 ubiquitin-protein ligase MYCBP2; AltName: Full=Myc-binding protein 2; AltName: Full=Pam/highwire/rpm-1 protein; AltName: Full=Protein associated with Myc	0.32	1	1	1	3	1	2	4640	509.759	7.03467	0.419383	1.04773	2
126302612	Q16864	VATF	ATP6V1F	V-type proton ATPase subunit F	RecName: Full=V-type proton ATPase subunit F; Short=V-ATPase subunit F; AltName: Full=V-ATPase 14 kDa subunit; AltName: Full=Vacuolar proton pump subunit F	15.13	1	2	2	3	1	2	119	13.362	5.51611	16.3524	40.8526	2
134047724	Q6PJG6	BRAT1	BRAT1	BRCA1-associated ATM activator 1	RecName: Full=BRCA1-associated ATM activator 1; AltName: Full=BRCA1-associated protein required for ATM activation protein 1	2.68	1	2	2	6	2	4	821	88.0629	5.2749	4.74041	11.8428	2
143811448	Q9BVS4	RIOK2	RIOK2	Serine/threonine-protein kinase RIO2	RecName: Full=Serine/threonine-protein kinase RIO2; AltName: Full=RIO kinase 2	2.54	1	1	1	3	1	2	552	63.2432	5.93506	3.52525	8.807	2
148887071	Q9NW15	ANO10	ANO10	Anoctamin-10	RecName: Full=Anoctamin-10; AltName: Full=Transmembrane protein 16K	3.03	1	2	2	3	1	2	660	76.2798	7.40088	2.94839	7.36585	2
152031693	Q9NRL3	STRN4	STRN4	Striatin-4	RecName: Full=Striatin-4; AltName: Full=Zinedin	3.85	1	2	2	3	1	2	753	80.5461	5.40186	2.58425	6.45613	2
158706128	Q9ULD2	MTUS1	MTUS1	Microtubule-associated tumor suppressor 1	RecName: Full=Microtubule-associated tumor suppressor 1; AltName: Full=AT2 receptor-binding protein; AltName: Full=Angiotensin-II type 2 receptor-interacting protein; AltName: Full=Mitochondrial tumor suppressor 1	2.44	1	2	2	3	1	2	1270	141.309	7.50342	1.53224	3.82793	2
160019079	Q96JG6	CC132	CCDC132	Coiled-coil domain-containing protein 132	RecName: Full=Coiled-coil domain-containing protein 132	2.49	1	2	2	3	1	2	964	111.104	6.20166	2.01861	5.04301	2
166214967	P49585	PCY1A	PCYT1A	Choline-phosphate cytidylyltransferase A	RecName: Full=Choline-phosphate cytidylyltransferase A; AltName: Full=CCT-alpha; AltName: Full=CTP:phosphocholine cytidylyltransferase A; Short=CCT A; Short=CT A; AltName: Full=Phosphorylcholine transferase A	17.17	2	5	5	6	2	4	367	41.7048	7.25439	10.6046	26.493	2
166922150	Q9C0G6	DYH6	DNAH6	Dynein heavy chain 6, axonemal	RecName: Full=Dynein heavy chain 6, axonemal; AltName: Full=Axonemal beta dynein heavy chain 6; AltName: Full=Ciliary dynein heavy chain 6	0.17	1	1	1	3	1	2	4158	475.679	5.99854	0.467999	1.16918	2
172044714	Q9UFH2	DYH17	DNAH17	Dynein heavy chain 17, axonemal	RecName: Full=Dynein heavy chain 17, axonemal; AltName: Full=Axonemal beta dynein heavy chain 17; AltName: Full=Axonemal dynein heavy chain-like protein 1; AltName: Full=Ciliary dynein heavy chain 17; AltName: Full=Ciliary dynein heavy chain-like protein 1; AltName: Full=Dynein light chain 2, axonemal	0.16	1	1	1	3	1	2	4485	511.46	5.77002	0.433877	1.08394	2
172045770	Q9BVL4	SELO	SELO	Selenoprotein O	RecName: Full=Selenoprotein O; Short=SelO	2.99	1	2	2	3	1	2	669	73.4437	5.97314	2.90873	7.26676	2
172046137	Q6L8Q7	PDE12	PDE12	2',5'-phosphodiesterase 12	RecName: Full=2',5'-phosphodiesterase 12; Short=2'-PDE; Short=2-PDE; AltName: Full=Mitochondrial deadenylase; Flags: Precursor	19.7	1	7	7	9	3	6	609	67.3089	6.56592	9.58591	23.9481	2
187471109	Q6DKJ4	NXN	NXN	Nucleoredoxin	RecName: Full=Nucleoredoxin	5.98	1	2	2	6	2	4	435	48.3616	4.97021	8.94684	22.3516	2
189047116	Q12986	NFX1	NFX1	Transcriptional repressor NF-X1	RecName: Full=Transcriptional repressor NF-X1; AltName: Full=Nuclear transcription factor, X box-binding protein 1	2.32	1	2	2	3	1	2	1120	124.312	8.23584	1.73744	4.34059	2
190352213	Q8IZQ5	SELH	SELH	Selenoprotein H	RecName: Full=Selenoprotein H; Short=SelH	26.23	1	4	4	15	5	10	122	13.4461	9.74463	79.7516	199.24	2
205696378	Q7Z392	TPC11	TRAPPC11	Trafficking protein particle complex subunit 11	RecName: Full=Trafficking protein particle complex subunit 11	1.5	1	2	2	3	1	2	1133	128.798	7.13721	1.71751	4.29079	2
205816263	O15050	TRNK1	TRANK1	TPR and ankyrin repeat-containing protein 1	RecName: Full=TPR and ankyrin repeat-containing protein 1; AltName: Full=Lupus brain antigen 1 homolog	1.95	1	3	3	3	1	2	2925	336.007	6.75635	0.665278	1.66204	2
209572664	Q15291	RBBP5	RBBP5	Retinoblastoma-binding protein 5	RecName: Full=Retinoblastoma-binding protein 5; Short=RBBP-5; AltName: Full=Retinoblastoma-binding protein RBQ-3	9.48	1	4	4	9	3	6	538	59.1157	5.09717	10.851	27.1085	2
215273942	Q96RF0	SNX18	SNX18	Sorting nexin-18	RecName: Full=Sorting nexin-18; AltName: Full=SH3 and PX domain-containing protein 3B; AltName: Full=Sorting nexin-associated Golgi protein 1	2.71	1	1	1	3	1	2	628	68.8512	5.68115	3.09863	7.74119	2
215273945	Q9NQZ5	STAR7	STARD7	StAR-related lipid transfer protein 7, mitochondrial	RecName: Full=StAR-related lipid transfer protein 7, mitochondrial; AltName: Full=Gestational trophoblastic tumor protein 1; AltName: Full=START domain-containing protein 7; Short=StARD7; Flags: Precursor	7.03	1	2	2	3	1	2	370	43.0857	8.95361	5.25929	13.1391	2
215274104	P46939	UTRO	UTRN	Utrophin	RecName: Full=Utrophin; AltName: Full=Dystrophin-related protein 1; Short=DRP-1	0.9	1	2	2	3	1	2	3433	394.22	5.32568	0.566833	1.4161	2
223590198	Q08554	DSC1	DSC1	Desmocollin-1	RecName: Full=Desmocollin-1; AltName: Full=Cadherin family member 1; AltName: Full=Desmosomal glycoprotein 2/3; Short=DG2/DG3; Flags: Precursor	1.68	1	1	1	3	1	2	894	99.9238	5.42725	2.17666	5.43788	2
224471870	Q9HBM0	VEZA	VEZT	Vezatin	RecName: Full=Vezatin	1.28	1	1	1	3	1	2	779	88.6091	5.19873	2.498	6.24065	2
229462745	Q9Y289	SC5A6	SLC5A6	Sodium-dependent multivitamin transporter	RecName: Full=Sodium-dependent multivitamin transporter; Short=Na(+)-dependent multivitamin transporter; AltName: Full=Solute carrier family 5 member 6	2.05	1	1	1	3	1	2	635	68.5964	8.26514	3.06447	7.65585	2
229463004	Q92889	XPF	ERCC4	DNA repair endonuclease XPF	RecName: Full=DNA repair endonuclease XPF; AltName: Full=DNA excision repair protein ERCC-4; AltName: Full=DNA repair protein complementing XP-F cells; AltName: Full=Xeroderma pigmentosum group F-complementing protein	2.95	1	2	2	3	1	2	916	104.42	6.93213	2.12439	5.30728	2
239938855	O94763	RMP	URI1	Unconventional prefoldin RPB5 interactor 1	RecName: Full=Unconventional prefoldin RPB5 interactor 1; AltName: Full=Protein NNX3; AltName: Full=Protein phosphatase 1 regulatory subunit 19; AltName: Full=RNA polymerase II subunit 5-mediating protein; Short=RPB5-mediating protein	2.8	1	1	2	3	1	2	535	59.7956	5.04639	3.63727	9.08685	2
290457677	Q6E0U4	DMKN	DMKN	Dermokine	RecName: Full=Dermokine; AltName: Full=Epidermis-specific secreted protein SK30/SK89; Flags: Precursor	2.1	1	1	1	3	1	2	476	47.0541	7.28369	4.08811	10.2132	2
296434542	Q9H0H0	INT2	INTS2	Integrator complex subunit 2	RecName: Full=Integrator complex subunit 2; Short=Int2	1.99	1	2	2	3	1	2	1204	134.237	6.04932	1.61623	4.03776	2
296439285	Q14207	NPAT	NPAT	Protein NPAT	RecName: Full=Protein NPAT; AltName: Full=Nuclear protein of the ataxia telangiectasia mutated locus; Short=Nuclear protein of the ATM locus; AltName: Full=p220	0.77	1	1	1	3	1	2	1427	154.195	5.88428	1.36366	3.40677	2
296439359	Q92817	EVPL	EVPL	Envoplakin	RecName: Full=Envoplakin; AltName: Full=210 kDa cornified envelope precursor protein; AltName: Full=210 kDa paraneoplastic pemphigus antigen; AltName: Full=p210	0.34	1	1	1	3	1	2	2033	231.463	6.96143	0.957176	2.39128	2
296452861	Q2M389	WASH7	KIAA1033	WASH complex subunit 7	RecName: Full=WASH complex subunit 7; AltName: Full=Strumpellin and WASH-interacting protein; Short=SWIP	3.41	1	5	5	12	4	8	1173	136.316	7.44482	6.63577	16.5779	2
296452961	Q7Z6J9	SEN54	TSEN54	tRNA-splicing endonuclease subunit Sen54	RecName: Full=tRNA-splicing endonuclease subunit Sen54; AltName: Full=SEN54 homolog; Short=HsSEN54; AltName: Full=tRNA-intron endonuclease Sen54	2.66	1	1	1	3	1	2	526	58.7828	7.91357	3.6995	9.24233	2
296453035	Q9H6Y2	WDR55	WDR55	WD repeat-containing protein 55	RecName: Full=WD repeat-containing protein 55	8.62	1	2	2	3	1	2	383	42.0436	4.91943	5.08078	12.6931	2
300669706	Q9BYX2	TBD2A	TBC1D2	TBC1 domain family member 2A	RecName: Full=TBC1 domain family member 2A; AltName: Full=Armus; AltName: Full=Prostate antigen recognized and identified by SEREX 1; Short=PARIS-1	3.77	2	2	3	3	1	2	928	105.348	6.58057	2.09692	5.23865	2
308153453	O95714	HERC2	HERC2	E3 ubiquitin-protein ligase HERC2	RecName: Full=E3 ubiquitin-protein ligase HERC2; AltName: Full=HECT domain and RCC1-like domain-containing protein 2	1.1	1	3	3	3	1	2	4834	526.895	6.27783	0.402552	1.00568	2
308153569	Q2KHR3	QSER1	QSER1	Glutamine and serine-rich protein 1	RecName: Full=Glutamine and serine-rich protein 1	2.13	1	3	3	6	2	4	1735	189.856	7.07861	2.24316	5.60399	2
311033537	A5PLL7	TM189	TMEM189	Transmembrane protein 189	RecName: Full=Transmembrane protein 189	9.63	1	2	2	3	1	2	270	31.1149	6.82959	7.20718	18.0054	2
313104080	Q9H0E9	BRD8	BRD8	Bromodomain-containing protein 8	RecName: Full=Bromodomain-containing protein 8; AltName: Full=Skeletal muscle abundant protein; AltName: Full=Skeletal muscle abundant protein 2; AltName: Full=Thyroid hormone receptor coactivating protein of 120 kDa; Short=TrCP120; AltName: Full=p120	2.11	1	2	2	3	1	2	1235	135.251	4.60205	1.57566	3.93641	2
317373473	Q96GD4	AURKB	AURKB	Aurora kinase B	RecName: Full=Aurora kinase B; AltName: Full=Aurora 1; AltName: Full=Aurora- and IPL1-like midbody-associated protein 1; Short=AIM-1; AltName: Full=Aurora/IPL1-related kinase 2; Short=ARK-2; Short=Aurora-related kinase 2; AltName: Full=STK-1; AltName: Full=Serine/threonine-protein kinase 12; AltName: Full=Serine/threonine-protein kinase 5; AltName: Full=Serine/threonine-protein kinase aurora-B	15.7	1	4	4	6	2	4	344	39.2856	9.29053	11.3136	28.2643	2
317373536	P98160	PGBM	HSPG2	Basement membrane-specific heparan sulfate proteoglycan core protein	RecName: Full=Basement membrane-specific heparan sulfate proteoglycan core protein; Short=HSPG; AltName: Full=Perlecan; Short=PLC; Contains: RecName: Full=Endorepellin; Contains: RecName: Full=LG3 peptide; Flags: Precursor	0.89	1	3	3	6	2	4	4391	468.532	6.50732	0.886331	2.21429	2
322510035	Q02535	ID3	ID3	DNA-binding protein inhibitor ID-3	RecName: Full=DNA-binding protein inhibitor ID-3; AltName: Full=Class B basic helix-loop-helix protein 25; Short=bHLHb25; AltName: Full=Helix-loop-helix protein HEIR-1; AltName: Full=ID-like protein inhibitor HLH 1R21; AltName: Full=Inhibitor of DNA binding 3; AltName: Full=Inhibitor of differentiation 3	10.08	1	1	1	3	1	2	119	12.9907	5.8335	16.3524	40.8526	2
325511388	Q13459	MYO9B	MYO9B	Unconventional myosin-IXb	RecName: Full=Unconventional myosin-IXb; AltName: Full=Unconventional myosin-9b	3.06	1	5	5	6	2	4	2157	243.249	8.74854	1.8043	4.50762	2
327478586	Q9Y5B0	CTDP1	CTDP1	RNA polymerase II subunit A C-terminal domain phosphatase	RecName: Full=RNA polymerase II subunit A C-terminal domain phosphatase; AltName: Full=TFIIF-associating CTD phosphatase	2.81	1	2	2	3	1	2	961	104.335	5.2749	2.02491	5.05876	2
374095505	Q9NSK7	CS012	C19orf12	Protein C19orf12	RecName: Full=Protein C19orf12	6.58	1	1	1	3	1	2	152	16.2755	7.43018	12.8022	31.9833	2
449081282	Q6UWP8	SBSN	SBSN	Suprabasin	RecName: Full=Suprabasin; Flags: Precursor	12.2	1	2	2	3	1	2	590	60.5046	7.00537	3.2982	8.23977	2
519668668	Q9NQT8	KI13B	KIF13B	Kinesin-like protein KIF13B	RecName: Full=Kinesin-like protein KIF13B; AltName: Full=Kinesin-like protein GAKIN	1.92	2	1	3	6	2	4	1826	202.663	5.88428	2.13137	5.32472	2
113019	P16219	ACADS	ACADS	Short-chain specific acyl-CoA dehydrogenase, mitochondrial	RecName: Full=Short-chain specific acyl-CoA dehydrogenase, mitochondrial; Short=SCAD; AltName: Full=Butyryl-CoA dehydrogenase; Flags: Precursor	13.83	1	4	4	9	6	3	412	44.2688	7.98682	28.3389	17.6995	0.5
123101	P05114	HMGN1	HMGN1	Non-histone chromosomal protein HMG-14	RecName: Full=Non-histone chromosomal protein HMG-14; AltName: Full=High mobility group nucleosome-binding domain-containing protein 1	13	1	1	1	9	6	3	100	10.6526	9.59814	116.756	72.922	0.5
123369	P09429	HMGB1	HMGB1	High mobility group protein B1	RecName: Full=High mobility group protein B1; AltName: Full=High mobility group protein 1; Short=HMG-1	49.3	4	15	17	177	118	59	215	24.8782	5.74463	1068	667.038	0.5
124488	P09913	IFIT2	IFIT2	Interferon-induced protein with tetratricopeptide repeats 2	RecName: Full=Interferon-induced protein with tetratricopeptide repeats 2; Short=IFIT-2; AltName: Full=ISG-54 K; AltName: Full=Interferon-induced 54 kDa protein; Short=IFI-54K; Short=P54	9.32	1	3	3	6	4	2	472	54.5975	6.75635	16.491	10.2997	0.5
124942	P17301	ITA2	ITGA2	Integrin alpha-2	RecName: Full=Integrin alpha-2; AltName: Full=CD49 antigen-like family member B; AltName: Full=Collagen receptor; AltName: Full=Platelet membrane glycoprotein Ia; Short=GPIa; AltName: Full=VLA-2 subunit alpha; AltName: CD_antigen=CD49b; Flags: Precursor	20.49	1	18	18	39	26	13	1181	129.214	5.31299	42.8403	26.7566	0.5
126225	P19256	LFA3	CD58	Lymphocyte function-associated antigen 3	RecName: Full=Lymphocyte function-associated antigen 3; Short=Ag3; AltName: Full=Surface glycoprotein LFA-3; AltName: CD_antigen=CD58; Flags: Precursor	4	1	1	1	3	2	1	250	28.1289	6.75635	15.5675	9.72293	0.5
129308	P22059	OSBP1	OSBP	Oxysterol-binding protein 1	RecName: Full=Oxysterol-binding protein 1	21.44	1	10	12	48	32	16	807	89.3646	7.29834	77.1624	48.193	0.5
131467	P18031	PTN1	PTPN1	Tyrosine-protein phosphatase non-receptor type 1	RecName: Full=Tyrosine-protein phosphatase non-receptor type 1; AltName: Full=Protein-tyrosine phosphatase 1B; Short=PTP-1B	32.18	1	10	10	42	28	14	435	49.9348	6.26514	125.256	78.2305	0.5
132517	P14373	TRI27	TRIM27	Zinc finger protein RFP	RecName: Full=Zinc finger protein RFP; AltName: Full=RING finger protein 76; AltName: Full=Ret finger protein; AltName: Full=Tripartite motif-containing protein 27	2.73	1	1	1	3	2	1	513	58.4518	6.21436	7.5865	4.73827	0.5
134973	P16949	STMN1	STMN1	Stathmin	RecName: Full=Stathmin; AltName: Full=Leukemia-associated phosphoprotein p18; AltName: Full=Metablastin; AltName: Full=Oncoprotein 18; Short=Op18; AltName: Full=Phosphoprotein p19; Short=pp19; AltName: Full=Prosolin; AltName: Full=Protein Pr22; AltName: Full=pp17	32.21	2	7	7	27	18	9	149	17.292	5.97314	235.08	146.823	0.5
135807	P00734	THRB	F2	Prothrombin	RecName: Full=Prothrombin; AltName: Full=Coagulation factor II; Contains: RecName: Full=Activation peptide fragment 1; Contains: RecName: Full=Activation peptide fragment 2; Contains: RecName: Full=Thrombin light chain; Contains: RecName: Full=Thrombin heavy chain; Flags: Precursor	1.45	1	1	1	3	2	1	622	69.9921	5.89697	6.25704	3.90793	0.5
135940	P01374	TNFB	LTA	Lymphotoxin-alpha	RecName: Full=Lymphotoxin-alpha; Short=LT-alpha; AltName: Full=TNF-beta; AltName: Full=Tumor necrosis factor ligand superfamily member 1; Flags: Precursor	2.44	1	1	1	3	2	1	205	22.2826	9.05615	18.9848	11.8572	0.5
137479	P27449	VATL	ATP6V0C	V-type proton ATPase 16 kDa proteolipid subunit	RecName: Full=V-type proton ATPase 16 kDa proteolipid subunit; Short=V-ATPase 16 kDa proteolipid subunit; AltName: Full=Vacuolar proton pump 16 kDa proteolipid subunit	11.61	1	1	1	15	10	5	155	15.7255	8.44092	125.544	78.4107	0.5
417215	Q03426	KIME	MVK	Mevalonate kinase	RecName: Full=Mevalonate kinase; Short=MK	3.03	1	1	1	3	2	1	396	42.4243	6.45557	9.82797	6.13821	0.5
544328	Q06787	FMR1	FMR1	Fragile X mental retardation protein 1	RecName: Full=Fragile X mental retardation protein 1; Short=FMRP; Short=Protein FMR-1	5.85	1	1	3	18	12	6	632	71.1309	7.41553	36.9482	23.0766	0.5
729015	P40123	CAP2	CAP2	Adenylyl cyclase-associated protein 2	RecName: Full=Adenylyl cyclase-associated protein 2; Short=CAP 2	15.72	1	5	5	12	8	4	477	52.7908	6.3667	32.6363	20.3835	0.5
729052	P41208	CETN2	CETN2	Centrin-2	RecName: Full=Centrin-2; AltName: Full=Caltractin isoform 1	15.12	2	2	2	3	2	1	172	19.7259	4.99561	22.6272	14.1322	0.5
1169458	P43003	EAA1	SLC1A3	Excitatory amino acid transporter 1	RecName: Full=Excitatory amino acid transporter 1; AltName: Full=Sodium-dependent glutamate/aspartate transporter 1; Short=GLAST-1; AltName: Full=Solute carrier family 1 member 3	15.13	2	5	5	9	6	3	542	59.5337	8.41162	21.5418	13.4542	0.5
1350587	P48382	RFX5	RFX5	DNA-binding protein RFX5	RecName: Full=DNA-binding protein RFX5; AltName: Full=Regulatory factor X 5	5.19	1	2	2	3	2	1	616	65.2829	9.29053	6.31798	3.94599	0.5
1705651	P52298	NCBP2	NCBP2	Nuclear cap-binding protein subunit 2	RecName: Full=Nuclear cap-binding protein subunit 2; AltName: Full=20 kDa nuclear cap-binding protein; AltName: Full=Cell proliferation-inducing gene 55 protein; AltName: Full=NCBP 20 kDa subunit; Short=CBP20; AltName: Full=NCBP-interacting protein 1; Short=NIP1	26.28	1	3	3	9	6	3	156	17.9898	8.20654	74.8438	46.7449	0.5
1706232	P51946	CCNH	CCNH	Cyclin-H	RecName: Full=Cyclin-H; AltName: Full=MO15-associated protein; AltName: Full=p34; AltName: Full=p37	7.74	1	2	2	3	2	1	323	37.6192	7.15186	12.0492	7.52549	0.5
1709252	P51955	NEK2	NEK2	Serine/threonine-protein kinase Nek2	RecName: Full=Serine/threonine-protein kinase Nek2; AltName: Full=HSPK 21; AltName: Full=Never in mitosis A-related kinase 2; Short=NimA-related protein kinase 2; AltName: Full=NimA-like protein kinase 1	2.02	1	2	2	3	2	1	445	51.7309	8.89502	8.74579	5.46232	0.5
1711552	P52630	STAT2	STAT2	Signal transducer and activator of transcription 2	RecName: Full=Signal transducer and activator of transcription 2; AltName: Full=p113	4	1	2	2	3	2	1	851	97.8546	5.49072	4.5733	2.85633	0.5
1729810	P49848	TAF6	TAF6	Transcription initiation factor TFIID subunit 6	RecName: Full=Transcription initiation factor TFIID subunit 6; AltName: Full=RNA polymerase II TBP-associated factor subunit E; AltName: Full=Transcription initiation factor TFIID 70 kDa subunit; Short=TAF(II)70; Short=TAFII-70; Short=TAFII70; AltName: Full=Transcription initiation factor TFIID 80 kDa subunit; Short=TAF(II)80; Short=TAFII-80; Short=TAFII80	3.55	1	2	2	3	2	1	677	72.6229	8.60205	5.74871	3.59045	0.5
2498193	Q15582	BGH3	TGFBI	Transforming growth factor-beta-induced protein ig-h3	RecName: Full=Transforming growth factor-beta-induced protein ig-h3; Short=Beta ig-h3; AltName: Full=Kerato-epithelin; AltName: Full=RGD-containing collagen-associated protein; Short=RGD-CAP; Flags: Precursor	1.9	1	1	1	9	6	3	683	74.634	7.7085	17.0946	10.6767	0.5
2499703	Q13393	PLD1	PLD1	Phospholipase D1	RecName: Full=Phospholipase D1; Short=PLD 1; Short=hPLD1; AltName: Full=Choline phosphatase 1; AltName: Full=Phosphatidylcholine-hydrolyzing phospholipase D1	4.1	1	3	3	3	2	1	1074	124.106	8.77783	3.62372	2.26325	0.5
2810997	O00273	DFFA	DFFA	DNA fragmentation factor subunit alpha	RecName: Full=DNA fragmentation factor subunit alpha; AltName: Full=DNA fragmentation factor 45 kDa subunit; Short=DFF-45; AltName: Full=Inhibitor of CAD; Short=ICAD	13.6	1	4	4	6	4	2	331	36.4995	4.79248	23.5159	14.6872	0.5
2851536	Q13451	FKBP5	FKBP5	Peptidyl-prolyl cis-trans isomerase FKBP5	RecName: Full=Peptidyl-prolyl cis-trans isomerase FKBP5; Short=PPIase FKBP5; AltName: Full=51 kDa FK506-binding protein; Short=51 kDa FKBP; Short=FKBP-51; AltName: Full=54 kDa progesterone receptor-associated immunophilin; AltName: Full=Androgen-regulated protein 6; AltName: Full=FF1 antigen; AltName: Full=FK506-binding protein 5; Short=FKBP-5; AltName: Full=FKBP54; Short=p54; AltName: Full=HSP90…	26.04	1	9	9	15	10	5	457	51.1796	5.89697	42.5807	26.5944	0.5
3024344	Q15102	PA1B3	PAFAH1B3	Platelet-activating factor acetylhydrolase IB subunit gamma	RecName: Full=Platelet-activating factor acetylhydrolase IB subunit gamma; AltName: Full=PAF acetylhydrolase 29 kDa subunit; Short=PAF-AH 29 kDa subunit; AltName: Full=PAF-AH subunit gamma; Short=PAFAH subunit gamma	50.22	1	8	8	24	16	8	231	25.7182	6.84424	134.784	84.1812	0.5
3024406	Q13526	PIN1	PIN1	Peptidyl-prolyl cis-trans isomerase NIMA-interacting 1	RecName: Full=Peptidyl-prolyl cis-trans isomerase NIMA-interacting 1; AltName: Full=Peptidyl-prolyl cis-trans isomerase Pin1; Short=PPIase Pin1; AltName: Full=Rotamase Pin1	38.65	1	4	4	27	18	9	163	18.232	8.82178	214.889	134.212	0.5
3123049	Q15014	MO4L2	MORF4L2	Mortality factor 4-like protein 2	RecName: Full=Mortality factor 4-like protein 2; AltName: Full=MORF-related gene X protein; AltName: Full=Protein MSL3-2; AltName: Full=Transcription factor-like protein MRGX	17.71	1	3	4	6	4	2	288	32.2878	9.71533	27.0269	16.8801	0.5
3182984	O00115	DNS2A	DNASE2	Deoxyribonuclease-2-alpha	RecName: Full=Deoxyribonuclease-2-alpha; AltName: Full=Acid DNase; AltName: Full=Deoxyribonuclease II alpha; Short=DNase II alpha; AltName: Full=Lysosomal DNase II; AltName: Full=R31240_2; Flags: Precursor	3.33	1	1	1	3	2	1	360	39.5555	8.04541	10.8108	6.75203	0.5
3334180	Q15910	EZH2	EZH2	Histone-lysine N-methyltransferase EZH2	RecName: Full=Histone-lysine N-methyltransferase EZH2; AltName: Full=ENX-1; AltName: Full=Enhancer of zeste homolog 2; AltName: Full=Lysine N-methyltransferase 6	6.97	1	4	4	9	6	3	746	85.3086	7.02002	15.651	9.77506	0.5
3334194	Q92520	FAM3C	FAM3C	Protein FAM3C	RecName: Full=Protein FAM3C; AltName: Full=Interleukin-like EMT inducer; Flags: Precursor	5.29	1	1	1	3	2	1	227	24.6646	8.29443	17.1448	10.7081	0.5
3915889	P25490	TYY1	YY1	Transcriptional repressor protein YY1	RecName: Full=Transcriptional repressor protein YY1; AltName: Full=Delta transcription factor; AltName: Full=INO80 complex subunit S; AltName: Full=NF-E1; AltName: Full=Yin and yang 1; Short=YY-1	5.07	1	2	2	6	4	2	414	44.6847	6.25244	18.8013	11.7427	0.5
5921197	O43852	CALU	CALU	Calumenin	RecName: Full=Calumenin; AltName: Full=Crocalbin; AltName: Full=IEF SSP 9302; Flags: Precursor	16.83	1	4	4	9	6	3	315	37.0835	4.64014	37.0655	23.1498	0.5
5921809	O43924	PDE6D	PDE6D	Retinal rod rhodopsin-sensitive cGMP 3',5'-cyclic phosphodiesterase subunit delta	RecName: Full=Retinal rod rhodopsin-sensitive cGMP 3',5'-cyclic phosphodiesterase subunit delta; Short=GMP-PDE delta; AltName: Full=Protein p17	20.67	1	2	2	6	4	2	150	17.4089	5.66846	51.8917	32.4098	0.5
6093490	O95169	NDUB8	NDUFB8	NADH dehydrogenase [ubiquinone] 1 beta subcomplex subunit 8, mitochondrial	RecName: Full=NADH dehydrogenase [ubiquinone] 1 beta subcomplex subunit 8, mitochondrial; AltName: Full=Complex I-ASHI; Short=CI-ASHI; AltName: Full=NADH-ubiquinone oxidoreductase ASHI subunit; Flags: Precursor	31.72	1	5	5	15	10	5	186	21.7514	6.80029	104.62	65.3423	0.5
6094289	O14893	GEMI2	GEMIN2	Gem-associated protein 2	RecName: Full=Gem-associated protein 2; Short=Gemin-2; AltName: Full=Component of gems 2; AltName: Full=Survival of motor neuron protein-interacting protein 1; Short=SMN-interacting protein 1	4.29	1	1	1	6	4	2	280	31.5651	5.57959	27.7991	17.3624	0.5
6175074	Q15528	MED22	MED22	Mediator of RNA polymerase II transcription subunit 22	RecName: Full=Mediator of RNA polymerase II transcription subunit 22; AltName: Full=Mediator complex subunit 22; AltName: Full=Surfeit locus protein 5; Short=Surf-5	4.5	1	1	1	3	2	1	200	22.207	4.67822	19.4594	12.1537	0.5
6224980	O43716	GATC	GATC	Glutamyl-tRNA(Gln) amidotransferase subunit C, mitochondrial	RecName: Full=Glutamyl-tRNA(Gln) amidotransferase subunit C, mitochondrial; Short=Glu-AdT subunit C; AltName: Full=Protein 15E1.2; Flags: Precursor	27.21	1	3	3	6	4	2	136	15.0767	5.04639	57.2335	35.7461	0.5
6685351	P78310	CXAR	CXADR	Coxsackievirus and adenovirus receptor	RecName: Full=Coxsackievirus and adenovirus receptor; Short=CAR; Short=hCAR; AltName: Full=CVB3-binding protein; AltName: Full=Coxsackievirus B-adenovirus receptor; AltName: Full=HCVADR; Flags: Precursor	3.56	1	1	1	3	2	1	365	40.0044	7.56201	10.6627	6.65954	0.5
6685615	O95456	PSMG1	PSMG1	Proteasome assembly chaperone 1	RecName: Full=Proteasome assembly chaperone 1; Short=PAC-1; AltName: Full=Chromosome 21 leucine-rich protein; Short=C21-LRP; AltName: Full=Down syndrome critical region protein 2	21.18	1	5	5	24	16	8	288	32.8325	7.1665	108.108	67.5203	0.5
6919875	Q92997	DVL3	DVL3	Segment polarity protein dishevelled homolog DVL-3	RecName: Full=Segment polarity protein dishevelled homolog DVL-3; Short=Dishevelled-3; AltName: Full=DSH homolog 3	3.35	1	1	2	6	4	2	716	78.0059	6.65381	10.8712	6.78976	0.5
7387496	Q15172	2A5A	PPP2R5A	Serine/threonine-protein phosphatase 2A 56 kDa regulatory subunit alpha isoform	RecName: Full=Serine/threonine-protein phosphatase 2A 56 kDa regulatory subunit alpha isoform; AltName: Full=PP2A B subunit isoform B'-alpha; AltName: Full=PP2A B subunit isoform B56-alpha; AltName: Full=PP2A B subunit isoform PR61-alpha; Short=PR61alpha; AltName: Full=PP2A B subunit isoform R5-alpha	6.58	1	3	3	3	2	1	486	56.1582	6.7124	8.00798	5.00151	0.5
9973073	Q9UNI6	DUS12	DUSP12	Dual specificity protein phosphatase 12	RecName: Full=Dual specificity protein phosphatase 12; AltName: Full=Dual specificity tyrosine phosphatase YVH1	9.12	1	4	4	9	6	3	340	37.6629	6.84424	34.3401	21.4476	0.5
12230256	Q13257	MD2L1	MAD2L1	Mitotic spindle assembly checkpoint protein MAD2A	RecName: Full=Mitotic spindle assembly checkpoint protein MAD2A; Short=HsMAD2; AltName: Full=Mitotic arrest deficient 2-like protein 1; Short=MAD2-like protein 1	18.54	1	4	4	9	6	3	205	23.4952	5.08447	56.9543	35.5717	0.5
12231038	Q99471	PFD5	PFDN5	Prefoldin subunit 5	RecName: Full=Prefoldin subunit 5; AltName: Full=C-Myc-binding protein Mm-1; AltName: Full=Myc modulator 1	40.26	1	8	8	24	16	8	154	17.317	6.32861	202.175	126.272	0.5
12585368	Q16890	TPD53	TPD52L1	Tumor protein D53	RecName: Full=Tumor protein D53; Short=hD53; AltName: Full=Tumor protein D52-like 1	11.76	1	2	2	3	2	1	204	22.4351	5.61768	19.0778	11.9154	0.5
12643361	O15533	TPSN	TAPBP	Tapasin	RecName: Full=Tapasin; Short=TPN; Short=TPSN; AltName: Full=NGS-17; AltName: Full=TAP-associated protein; AltName: Full=TAP-binding protein; Flags: Precursor	2.23	1	1	1	3	2	1	448	47.5957	7.15186	8.68723	5.42574	0.5
12643619	O60469	DSCAM	DSCAM	Down syndrome cell adhesion molecule	RecName: Full=Down syndrome cell adhesion molecule; AltName: Full=CHD2; Flags: Precursor	1.69	1	2	2	3	2	1	2012	222.121	7.6792	1.93433	1.20812	0.5
13432151	P46976	GLYG	GYG1	Glycogenin-1	RecName: Full=Glycogenin-1; Short=GN-1; Short=GN1	4	1	1	1	3	2	1	350	39.3586	5.52881	11.1196	6.94495	0.5
13633711	Q9HBH0	RHOF	RHOF	Rho-related GTP-binding protein RhoF	RecName: Full=Rho-related GTP-binding protein RhoF; AltName: Full=Rho family GTPase Rif; AltName: Full=Rho in filopodia; Flags: Precursor	27.01	1	5	5	12	8	4	211	23.6102	8.646	73.7797	46.0802	0.5
13637727	O43583	DENR	DENR	Density-regulated protein	RecName: Full=Density-regulated protein; Short=DRP; AltName: Full=Protein DRP1; AltName: Full=Smooth muscle cell-associated protein 3; Short=SMAP-3	10.1	1	1	1	3	2	1	198	22.0781	5.30029	19.6559	12.2764	0.5
13878818	O14657	TOR1B	TOR1B	Torsin-1B	RecName: Full=Torsin-1B; AltName: Full=Torsin ATPase-1B; AltName: Full=Torsin family 1 member B; Flags: Precursor	2.08	1	1	1	3	2	1	336	37.9548	8.54346	11.583	7.23432	0.5
13959558	P82932	RT06	MRPS6	28S ribosomal protein S6, mitochondrial	RecName: Full=28S ribosomal protein S6, mitochondrial; Short=MRP-S6; Short=S6mt	33.6	1	4	4	21	14	7	125	14.2176	9.26123	217.945	136.121	0.5
14285757	Q9NQT4	EXOS5	EXOSC5	Exosome complex component RRP46	RecName: Full=Exosome complex component RRP46; AltName: Full=Chronic myelogenous leukemia tumor antigen 28; AltName: Full=Exosome component 5; AltName: Full=Ribosomal RNA-processing protein 46; AltName: Full=p12B	15.32	1	3	3	6	4	2	235	25.2329	7.59131	33.1224	20.6871	0.5
14285769	Q9Y6B6	SAR1B	SAR1B	GTP-binding protein SAR1b	RecName: Full=GTP-binding protein SAR1b; AltName: Full=GTP-binding protein B; Short=GTBPB	26.77	1	2	5	84	56	28	198	22.3955	6.11279	550.366	343.74	0.5
14423632	P78536	ADA17	ADAM17	Disintegrin and metalloproteinase domain-containing protein 17	RecName: Full=Disintegrin and metalloproteinase domain-containing protein 17; Short=ADAM 17; AltName: Full=Snake venom-like protease; AltName: Full=TNF-alpha convertase; AltName: Full=TNF-alpha-converting enzyme; AltName: CD_antigen=CD156b; Flags: Precursor	3.03	1	2	2	3	2	1	824	92.9613	5.75732	4.72315	2.94992	0.5
14548066	Q9UJY5	GGA1	GGA1	ADP-ribosylation factor-binding protein GGA1	RecName: Full=ADP-ribosylation factor-binding protein GGA1; AltName: Full=Gamma-adaptin-related protein 1; AltName: Full=Golgi-localized, gamma ear-containing, ARF-binding protein 1	3.44	1	2	2	3	2	1	639	70.34	5.2876	6.09058	3.80396	0.5
14916998	P00390	GSHR	GSR	Glutathione reductase, mitochondrial	RecName: Full=Glutathione reductase, mitochondrial; Short=GR; Short=GRase; Flags: Precursor	23.37	1	8	8	21	14	7	522	56.221	8.49951	52.1899	32.596	0.5
17368019	O60476	MA1A2	MAN1A2	Mannosyl-oligosaccharide 1,2-alpha-mannosidase IB	RecName: Full=Mannosyl-oligosaccharide 1,2-alpha-mannosidase IB; AltName: Full=Mannosidase alpha class 1A member 2; AltName: Full=Processing alpha-1,2-mannosidase IB; Short=Alpha-1,2-mannosidase IB	1.72	1	1	1	3	2	1	641	72.9575	7.60596	6.07157	3.79209	0.5
17368482	Q15773	MLF2	MLF2	Myeloid leukemia factor 2	RecName: Full=Myeloid leukemia factor 2; AltName: Full=Myelodysplasia-myeloid leukemia factor 2	11.29	1	2	2	3	2	1	248	28.1292	6.90283	15.6931	9.80134	0.5
18203503	Q9UKF6	CPSF3	CPSF3	Cleavage and polyadenylation specificity factor subunit 3	RecName: Full=Cleavage and polyadenylation specificity factor subunit 3; AltName: Full=Cleavage and polyadenylation specificity factor 73 kDa subunit; Short=CPSF 73 kDa subunit; AltName: Full=mRNA 3'-end-processing endonuclease CPSF-73	12.28	1	7	7	15	10	5	684	77.4362	5.60498	28.4494	17.7685	0.5
20139178	Q9HBI1	PARVB	PARVB	Beta-parvin	RecName: Full=Beta-parvin; AltName: Full=Affixin	7.42	1	1	2	3	2	1	364	41.6881	6.72705	10.692	6.67784	0.5
20141238	P49407	ARRB1	ARRB1	Beta-arrestin-1	RecName: Full=Beta-arrestin-1; AltName: Full=Arrestin beta-1	9.81	2	4	4	6	4	2	418	47.0363	6.20166	18.6214	11.6303	0.5
20178316	P10619	PPGB	CTSA	Lysosomal protective protein	RecName: Full=Lysosomal protective protein; AltName: Full=Carboxypeptidase C; AltName: Full=Carboxypeptidase L; AltName: Full=Cathepsin A; AltName: Full=Protective protein cathepsin A; Short=PPCA; AltName: Full=Protective protein for beta-galactosidase; Contains: RecName: Full=Lysosomal protective protein 32 kDa chain; Contains: RecName: Full=Lysosomal protective protein 20 kDa chain; Flags: Prec…	9.58	1	3	3	9	6	3	480	54.4311	6.60986	24.3242	15.1921	0.5
20455027	Q9UJ83	HACL1	HACL1	2-hydroxyacyl-CoA lyase 1	RecName: Full=2-hydroxyacyl-CoA lyase 1; AltName: Full=2-hydroxyphytanoyl-CoA lyase; Short=2-HPCL; AltName: Full=Phytanoyl-CoA 2-hydroxylase 2	11.42	1	5	5	9	6	3	578	63.6874	7.35693	20.2001	12.6163	0.5
20455184	Q9BW91	NUDT9	NUDT9	ADP-ribose pyrophosphatase, mitochondrial	RecName: Full=ADP-ribose pyrophosphatase, mitochondrial; AltName: Full=ADP-ribose diphosphatase; AltName: Full=ADP-ribose phosphohydrolase; AltName: Full=Adenosine diphosphoribose pyrophosphatase; Short=ADPR-PPase; AltName: Full=Nucleoside diphosphate-linked moiety X motif 9; Short=Nudix motif 9; Flags: Precursor	10.29	1	3	3	6	4	2	350	39.1007	8.22119	22.2393	13.8899	0.5
20455519	P37235	HPCL1	HPCAL1	Hippocalcin-like protein 1	RecName: Full=Hippocalcin-like protein 1; AltName: Full=Calcium-binding protein BDR-1; AltName: Full=HLP2; AltName: Full=Visinin-like protein 3; Short=VILIP-3	41.45	2	6	6	15	10	5	193	22.299	5.35107	100.826	62.9723	0.5
20532370	Q9UJV9	DDX41	DDX41	Probable ATP-dependent RNA helicase DDX41	RecName: Full=Probable ATP-dependent RNA helicase DDX41; AltName: Full=DEAD box protein 41; AltName: Full=DEAD box protein abstrakt homolog	14.15	1	8	8	21	14	7	622	69.793	6.84424	43.7993	27.3555	0.5
20981681	P55061	BI1	TMBIM6	Bax inhibitor 1	RecName: Full=Bax inhibitor 1; Short=BI-1; AltName: Full=Testis-enhanced gene transcript protein; AltName: Full=Transmembrane BAX inhibitor motif-containing protein 6	3.8	1	1	1	3	2	1	237	26.5199	8.54346	16.4214	10.2563	0.5
20981688	P50238	CRIP1	CRIP1	Cysteine-rich protein 1	RecName: Full=Cysteine-rich protein 1; Short=CRP-1; AltName: Full=Cysteine-rich heart protein; Short=CRHP; Short=hCRHP; AltName: Full=Cysteine-rich intestinal protein; Short=CRIP	45.45	1	2	2	6	4	2	77	8.52701	8.74854	101.088	63.1359	0.5
20981709	P52815	RM12	MRPL12	39S ribosomal protein L12, mitochondrial	RecName: Full=39S ribosomal protein L12, mitochondrial; Short=L12mt; Short=MRP-L12; AltName: Full=5c5-2; Flags: Precursor	18.18	1	4	4	12	8	4	198	21.3346	8.86572	78.6238	49.1057	0.5
21542266	Q9NS93	TM7S3	TM7SF3	Transmembrane 7 superfamily member 3	RecName: Full=Transmembrane 7 superfamily member 3; AltName: Full=Seven span transmembrane protein; Flags: Precursor	2.81	1	1	1	3	2	1	570	64.1252	7.00537	6.82785	4.26444	0.5
22002027	Q9Y6I9	TX264	TEX264	Testis-expressed sequence 264 protein	RecName: Full=Testis-expressed sequence 264 protein; AltName: Full=Putative secreted protein Zsig11; Flags: Precursor	7.99	1	2	2	3	2	1	313	34.167	4.85596	12.4341	7.76592	0.5
22653684	P83436	COG7	COG7	Conserved oligomeric Golgi complex subunit 7	RecName: Full=Conserved oligomeric Golgi complex subunit 7; Short=COG complex subunit 7; AltName: Full=Component of oligomeric Golgi complex 7	10.39	1	7	7	9	6	3	770	86.289	5.46533	15.1632	9.47039	0.5
22653695	Q8WTW3	COG1	COG1	Conserved oligomeric Golgi complex subunit 1	RecName: Full=Conserved oligomeric Golgi complex subunit 1; Short=COG complex subunit 1; AltName: Full=Component of oligomeric Golgi complex 1	4.59	1	3	3	6	4	2	980	108.909	7.31299	7.94261	4.96068	0.5
23396777	Q9Y6Q9	NCOA3	NCOA3	Nuclear receptor coactivator 3	RecName: Full=Nuclear receptor coactivator 3; Short=NCoA-3; AltName: Full=ACTR; AltName: Full=Amplified in breast cancer 1 protein; Short=AIB-1; AltName: Full=CBP-interacting protein; Short=pCIP; AltName: Full=Class E basic helix-loop-helix protein 42; Short=bHLHe42; AltName: Full=Receptor-associated coactivator 3; Short=RAC-3; AltName: Full=Steroid receptor coactivator protein 3; Short=SRC-3; Al…	4.35	1	4	4	6	4	2	1424	155.195	7.47412	5.46612	3.41395	0.5
23396928	Q9H270	VPS11	VPS11	Vacuolar protein sorting-associated protein 11 homolog	RecName: Full=Vacuolar protein sorting-associated protein 11 homolog; Short=hVPS11; AltName: Full=RING finger protein 108	2.98	1	3	3	3	2	1	941	107.768	7.04932	4.13589	2.58314	0.5
23396938	Q9P253	VPS18	VPS18	Vacuolar protein sorting-associated protein 18 homolog	RecName: Full=Vacuolar protein sorting-associated protein 18 homolog; Short=hVPS18	4.11	1	4	4	6	4	2	973	110.116	6.07471	7.99975	4.99637	0.5
24636817	Q9Y315	DEOC	DERA	Deoxyribose-phosphate aldolase	RecName: Full=Deoxyribose-phosphate aldolase; Short=DERA; AltName: Full=2-deoxy-D-ribose 5-phosphate aldolase; AltName: Full=Phosphodeoxyriboaldolase; Short=Deoxyriboaldolase	17.61	1	4	4	6	4	2	318	35.2085	8.93896	24.4772	15.2876	0.5
26392546	Q9H4Z3	PCIF1	PCIF1	Phosphorylated CTD-interacting factor 1	RecName: Full=Phosphorylated CTD-interacting factor 1	6.39	1	3	3	3	2	1	704	80.6184	7.41553	5.52823	3.45275	0.5
27151492	Q9UNQ2	DIM1	DIMT1	Probable dimethyladenosine transferase	RecName: Full=Probable dimethyladenosine transferase; AltName: Full=DIM1 dimethyladenosine transferase 1 homolog; AltName: Full=DIM1 dimethyladenosine transferase 1-like; AltName: Full=Probable 18S rRNA (adenine(1779)-N(6)/adenine(1780)-N(6))-dimethyltransferase; AltName: Full=Probable 18S rRNA dimethylase; AltName: Full=Probable S-adenosylmethionine-6-N',N'-adenosyl(rRNA) dimethyltransferase	42.17	1	12	12	36	24	12	313	35.2141	9.99365	149.209	93.191	0.5
27734440	Q96RN5	MED15	MED15	Mediator of RNA polymerase II transcription subunit 15	RecName: Full=Mediator of RNA polymerase II transcription subunit 15; AltName: Full=Activator-recruited cofactor 105 kDa component; Short=ARC105; AltName: Full=CTG repeat protein 7a; AltName: Full=Mediator complex subunit 15; AltName: Full=Positive cofactor 2 glutamine/Q-rich-associated protein; Short=PC2 glutamine/Q-rich-associated protein; AltName: Full=TPA-inducible gene 1 protein; Short=TIG-1…	2.28	1	1	1	3	2	1	788	86.699	9.42236	4.93893	3.08469	0.5
27923980	P48730	KC1D	CSNK1D	Casein kinase I isoform delta	RecName: Full=Casein kinase I isoform delta; Short=CKI-delta; Short=CKId; AltName: Full=Tau-protein kinase CSNK1D	12.29	1	1	4	6	4	2	415	47.3002	9.74463	18.756	11.7144	0.5
28202103	Q9C0B5	ZDHC5	ZDHHC5	Palmitoyltransferase ZDHHC5	RecName: Full=Palmitoyltransferase ZDHHC5; AltName: Full=Zinc finger DHHC domain-containing protein 5; Short=DHHC-5; AltName: Full=Zinc finger protein 375	4.9	1	2	2	9	6	3	715	77.4961	9.01221	16.3296	10.1989	0.5
28202257	P14859	PO2F1	POU2F1	POU domain, class 2, transcription factor 1	RecName: Full=POU domain, class 2, transcription factor 1; AltName: Full=NF-A1; AltName: Full=Octamer-binding protein 1; Short=Oct-1; AltName: Full=Octamer-binding transcription factor 1; Short=OTF-1	2.42	1	1	1	3	2	1	743	76.4251	6.81494	5.23806	3.27151	0.5
32129446	Q96SZ6	CK5P1	CDK5RAP1	CDK5 regulatory subunit-associated protein 1	RecName: Full=CDK5 regulatory subunit-associated protein 1; AltName: Full=CDK5 activator-binding protein C42	2.83	1	1	1	3	2	1	601	67.6456	8.20654	6.47567	4.04448	0.5
34222653	Q9NSY1	BMP2K	BMP2K	BMP-2-inducible protein kinase	RecName: Full=BMP-2-inducible protein kinase; Short=BIKe	2.24	1	2	2	3	2	1	1161	129.091	6.50732	3.35218	2.09365	0.5
34222826	Q86UE8	TLK2	TLK2	Serine/threonine-protein kinase tousled-like 2	RecName: Full=Serine/threonine-protein kinase tousled-like 2; AltName: Full=HsHPK; AltName: Full=PKU-alpha; AltName: Full=Tousled-like kinase 2	2.2	3	1	2	6	4	2	772	87.6065	8.41162	10.0826	6.29723	0.5
34223740	Q9H2D1	MFTC	SLC25A32	Mitochondrial folate transporter/carrier	RecName: Full=Mitochondrial folate transporter/carrier; AltName: Full=Solute carrier family 25 member 32	8.25	1	2	2	3	2	1	315	35.3845	9.45166	12.3552	7.71661	0.5
34395789	Q8TC12	RDH11	RDH11	Retinol dehydrogenase 11	RecName: Full=Retinol dehydrogenase 11; AltName: Full=Androgen-regulated short-chain dehydrogenase/reductase 1; AltName: Full=HCV core-binding protein HCBP12; AltName: Full=Prostate short-chain dehydrogenase/reductase 1; AltName: Full=Retinal reductase 1; Short=RalR1	21.7	1	5	5	18	12	6	318	35.3634	8.82178	73.4316	45.8629	0.5
34395826	Q9HBH5	RDH14	RDH14	Retinol dehydrogenase 14	RecName: Full=Retinol dehydrogenase 14; AltName: Full=Alcohol dehydrogenase PAN2	34.52	1	8	8	12	8	4	336	36.8414	8.79248	46.3319	28.9373	0.5
34921901	Q8WXD5	GEMI6	GEMIN6	Gem-associated protein 6	RecName: Full=Gem-associated protein 6; Short=Gemin-6; AltName: Full=SIP2	13.77	1	2	2	3	2	1	167	18.8123	5.12256	23.3047	14.5553	0.5
34922127	Q9H840	GEMI7	GEMIN7	Gem-associated protein 7	RecName: Full=Gem-associated protein 7; Short=Gemin-7; AltName: Full=SIP3	20.61	1	1	1	6	4	2	131	14.5276	7.40088	59.418	37.1104	0.5
37077418	Q8TDB6	DTX3L	DTX3L	E3 ubiquitin-protein ligase DTX3L	RecName: Full=E3 ubiquitin-protein ligase DTX3L; AltName: Full=B-lymphoma- and BAL-associated protein; AltName: Full=Protein deltex-3-like; AltName: Full=Rhysin-2; Short=Rhysin2	4.19	1	2	2	3	2	1	740	83.5013	8.06006	5.25929	3.28477	0.5
37537863	Q9UJX6	ANC2	ANAPC2	Anaphase-promoting complex subunit 2	RecName: Full=Anaphase-promoting complex subunit 2; Short=APC2; AltName: Full=Cyclosome subunit 2	3.41	1	2	2	6	4	2	822	93.7688	5.22412	9.46929	5.91419	0.5
37537965	Q8TDX7	NEK7	NEK7	Serine/threonine-protein kinase Nek7	RecName: Full=Serine/threonine-protein kinase Nek7; AltName: Full=Never in mitosis A-related kinase 7; Short=NimA-related protein kinase 7	8.61	2	2	2	3	2	1	302	34.5284	8.25049	12.887	8.04878	0.5
38258628	Q92963	RIT1	RIT1	GTP-binding protein Rit1	RecName: Full=GTP-binding protein Rit1; AltName: Full=Ras-like protein expressed in many tissues; AltName: Full=Ras-like without CAAX protein 1	5.02	1	1	1	3	2	1	219	25.1288	9.1001	17.7711	11.0992	0.5
38258937	Q15771	RAB30	RAB30	Ras-related protein Rab-30	RecName: Full=Ras-related protein Rab-30; Flags: Precursor	17.73	4	2	4	27	18	9	203	23.0435	4.97021	172.546	107.766	0.5
38258957	Q9Y530	OARD1	OARD1	O-acetyl-ADP-ribose deacetylase 1	RecName: Full=O-acetyl-ADP-ribose deacetylase 1	19.74	1	3	3	3	2	1	152	17.0137	8.30908	25.6045	15.9917	0.5
41017276	O95372	LYPA2	LYPLA2	Acyl-protein thioesterase 2	RecName: Full=Acyl-protein thioesterase 2; Short=APT-2; AltName: Full=Lysophospholipase II; Short=LPL-II; Short=LysoPLA II	14.72	1	3	3	3	2	1	231	24.7207	7.2251	16.848	10.5227	0.5
41018482	Q9P217	ZSWM5	ZSWIM5	Zinc finger SWIM domain-containing protein 5	RecName: Full=Zinc finger SWIM domain-containing protein 5	2.03	3	2	2	3	2	1	1185	130.551	7.18115	3.28429	2.05125	0.5
41688581	Q86VS8	HOOK3	HOOK3	Protein Hook homolog 3	RecName: Full=Protein Hook homolog 3; Short=h-hook3; Short=hHK3	5.85	1	3	3	3	2	1	718	83.0744	5.17334	5.42044	3.38542	0.5
44888283	Q8TF05	PP4R1	PPP4R1	Serine/threonine-protein phosphatase 4 regulatory subunit 1	RecName: Full=Serine/threonine-protein phosphatase 4 regulatory subunit 1	2.95	1	3	3	3	2	1	950	106.936	4.76709	4.09671	2.55867	0.5
44888310	Q96GD0	PLPP	PDXP	Pyridoxal phosphate phosphatase	RecName: Full=Pyridoxal phosphate phosphatase; Short=PLP phosphatase; AltName: Full=Chronophin	12.84	1	3	3	9	6	3	296	31.6783	6.55127	39.4447	24.6358	0.5
46396943	Q8NFJ5	RAI3	GPRC5A	Retinoic acid-induced protein 3	RecName: Full=Retinoic acid-induced protein 3; AltName: Full=G-protein coupled receptor family C group 5 member A; AltName: Full=Orphan G-protein-coupling receptor PEIG-1; AltName: Full=Retinoic acid-induced gene 1 protein; Short=RAIG-1	13.17	1	5	5	81	54	27	357	40.2249	8.14795	294.344	183.837	0.5
46397478	P83111	LACTB	LACTB	Serine beta-lactamase-like protein LACTB, mitochondrial	RecName: Full=Serine beta-lactamase-like protein LACTB, mitochondrial; Flags: Precursor	13.53	1	7	7	18	12	6	547	60.655	8.52881	42.6897	26.6625	0.5
48428038	Q7Z2E3	APTX	APTX	Aprataxin	RecName: Full=Aprataxin; AltName: Full=Forkhead-associated domain histidine triad-like protein; Short=FHA-HIT	18.54	1	4	4	6	4	2	356	40.7141	9.17334	21.8645	13.6558	0.5
50401198	Q9UBB5	MBD2	MBD2	Methyl-CpG-binding domain protein 2	RecName: Full=Methyl-CpG-binding domain protein 2; AltName: Full=Demethylase; Short=DMTase; AltName: Full=Methyl-CpG-binding protein MBD2	6.08	1	2	2	3	2	1	411	43.2279	10.0376	9.46929	5.91419	0.5
50401628	Q8WW01	SEN15	TSEN15	tRNA-splicing endonuclease subunit Sen15	RecName: Full=tRNA-splicing endonuclease subunit Sen15; AltName: Full=SEN15 homolog; Short=HsSEN15; AltName: Full=tRNA-intron endonuclease Sen15	23.98	1	2	2	3	2	1	171	18.6292	4.57666	22.7595	14.2148	0.5
50401687	Q9NVA2	42258	42258	Septin-11	RecName: Full=Septin-11	30.3	3	4	11	57	38	19	429	49.3672	6.81494	172.368	107.655	0.5
50402236	P62714	PP2AB	PPP2CB	Serine/threonine-protein phosphatase 2A catalytic subunit beta isoform	RecName: Full=Serine/threonine-protein phosphatase 2A catalytic subunit beta isoform; Short=PP2A-beta	55.02	2	11	13	57	38	19	309	35.5523	5.42725	239.306	149.463	0.5
50403601	P62487	RPB7	POLR2G	DNA-directed RNA polymerase II subunit RPB7	RecName: Full=DNA-directed RNA polymerase II subunit RPB7; Short=RNA polymerase II subunit B7; AltName: Full=DNA-directed RNA polymerase II subunit G; AltName: Full=RNA polymerase II 19 kDa subunit; Short=RPB19	23.84	1	3	3	3	2	1	172	19.2819	5.5415	22.6272	14.1322	0.5
50403646	P61764	STXB1	STXBP1	Syntaxin-binding protein 1	RecName: Full=Syntaxin-binding protein 1; AltName: Full=MUNC18-1; AltName: Full=N-Sec1; AltName: Full=Protein unc-18 homolog 1; Short=Unc18-1; AltName: Full=Protein unc-18 homolog A; Short=Unc-18A; AltName: Full=p67	19.36	1	10	10	24	16	8	594	67.5259	6.96143	52.4159	32.7371	0.5
52082771	Q9BZL1	UBL5	UBL5	Ubiquitin-like protein 5	RecName: Full=Ubiquitin-like protein 5	43.84	1	4	4	21	14	7	73	8.54143	8.44092	373.194	233.084	0.5
52783434	P84157	MXRA7	MXRA7	Matrix-remodeling-associated protein 7	RecName: Full=Matrix-remodeling-associated protein 7; AltName: Full=Transmembrane anchor protein 1	14.22	1	1	1	3	2	1	204	21.4524	4.25928	19.0778	11.9154	0.5
52783814	P63146	UBE2B	UBE2B	Ubiquitin-conjugating enzyme E2 B	RecName: Full=Ubiquitin-conjugating enzyme E2 B; AltName: Full=RAD6 homolog B; Short=HR6B; Short=hHR6B; AltName: Full=Ubiquitin carrier protein B; AltName: Full=Ubiquitin-conjugating enzyme E2-17 kDa; AltName: Full=Ubiquitin-protein ligase B	11.18	1	1	1	3	2	1	152	17.3015	5.0083	25.6045	15.9917	0.5
54035909	Q9NTM9	CUTC	CUTC	Copper homeostasis protein cutC homolog	RecName: Full=Copper homeostasis protein cutC homolog	21.98	1	4	4	15	10	5	273	29.322	8.17725	71.2798	44.5189	0.5
55976755	Q96IT1	ZN496	ZNF496	Zinc finger protein 496	RecName: Full=Zinc finger protein 496; AltName: Full=Zinc finger protein with KRAB and SCAN domains 17	3.58	1	1	1	3	2	1	587	66.8661	5.69385	6.63011	4.14094	0.5
56404949	Q9BRS2	RIOK1	RIOK1	Serine/threonine-protein kinase RIO1	RecName: Full=Serine/threonine-protein kinase RIO1; AltName: Full=RIO kinase 1	2.11	1	1	1	3	2	1	568	65.5417	6.18896	6.8519	4.27946	0.5
56749324	Q7L9L4	MOB1B	MOB1B	MOB kinase activator 1B	RecName: Full=MOB kinase activator 1B; AltName: Full=Mob1 homolog 1A; Short=Mob1A; AltName: Full=Mob1B; AltName: Full=Mps one binder kinase activator-like 1A	11.11	2	2	2	9	6	3	216	25.0746	6.72705	54.0539	33.7602	0.5
56749788	Q9BRZ2	TRI56	TRIM56	E3 ubiquitin-protein ligase TRIM56	RecName: Full=E3 ubiquitin-protein ligase TRIM56; AltName: Full=RING finger protein 109; AltName: Full=Tripartite motif-containing protein 56	6.36	1	4	4	6	4	2	755	81.4365	7.73779	10.3096	6.43903	0.5
59799772	O75037	KI21B	KIF21B	Kinesin-like protein KIF21B	RecName: Full=Kinesin-like protein KIF21B	1.53	2	1	2	3	2	1	1637	182.548	7.07861	2.37744	1.48487	0.5
60393639	Q13546	RIPK1	RIPK1	Receptor-interacting serine/threonine-protein kinase 1	RecName: Full=Receptor-interacting serine/threonine-protein kinase 1; AltName: Full=Cell death protein RIP; AltName: Full=Receptor-interacting protein 1; Short=RIP-1; AltName: Full=Serine/threonine-protein kinase RIP	5.96	1	3	3	6	4	2	671	75.8826	6.32861	11.6002	7.2451	0.5
61248576	Q9NXG2	THUM1	THUMPD1	THUMP domain-containing protein 1	RecName: Full=THUMP domain-containing protein 1	11.33	1	3	3	6	4	2	353	39.2908	7.88428	22.0503	13.7719	0.5
62299047	O15321	TM9S1	TM9SF1	Transmembrane 9 superfamily member 1	RecName: Full=Transmembrane 9 superfamily member 1; AltName: Full=MP70 protein family member; Short=hMP70; Flags: Precursor	5.12	1	3	3	12	8	4	606	68.8163	7.1665	25.689	16.0444	0.5
62511180	Q9Y2X0	MED16	MED16	Mediator of RNA polymerase II transcription subunit 16	RecName: Full=Mediator of RNA polymerase II transcription subunit 16; AltName: Full=Mediator complex subunit 16; AltName: Full=Thyroid hormone receptor-associated protein 5; AltName: Full=Thyroid hormone receptor-associated protein complex 95 kDa component; Short=Trap95; AltName: Full=Vitamin D3 receptor-interacting protein complex 92 kDa component; Short=DRIP92	3.31	1	2	2	3	2	1	877	96.7306	7.37158	4.43772	2.77164	0.5
62512184	Q9UBV2	SE1L1	SEL1L	Protein sel-1 homolog 1	RecName: Full=Protein sel-1 homolog 1; AltName: Full=Suppressor of lin-12-like protein 1; Short=Sel-1L; Flags: Precursor	4.66	1	2	2	6	4	2	794	88.6985	5.38916	9.80322	6.12275	0.5
62906874	Q13685	AAMP	AAMP	Angio-associated migratory cell protein	RecName: Full=Angio-associated migratory cell protein	5.53	1	2	2	3	2	1	434	46.7214	4.42432	8.96746	5.60077	0.5
66774158	O75787	RENR	ATP6AP2	Renin receptor	RecName: Full=Renin receptor; AltName: Full=ATPase H(+)-transporting lysosomal accessory protein 2; AltName: Full=ATPase H(+)-transporting lysosomal-interacting protein 2; AltName: Full=ER-localized type I transmembrane adaptor; AltName: Full=Embryonic liver differentiation factor 10; AltName: Full=N14F; AltName: Full=Renin/prorenin receptor; AltName: Full=Vacuolar ATP synthase membrane sector-as…	10.57	1	3	3	9	6	3	350	38.9833	6.1001	33.3589	20.8348	0.5
67461055	Q8N183	MIMIT	NDUFAF2	Mimitin, mitochondrial	RecName: Full=Mimitin, mitochondrial; AltName: Full=B17.2-like; Short=B17.2L; AltName: Full=Myc-induced mitochondrial protein; Short=MMTN; AltName: Full=NADH dehydrogenase [ubiquinone] 1 alpha subcomplex assembly factor 2; AltName: Full=NDUFA12-like protein; Flags: Precursor	39.05	1	6	6	21	14	7	169	19.8441	8.96826	161.202	100.681	0.5
67462077	Q96T88	UHRF1	UHRF1	E3 ubiquitin-protein ligase UHRF1	RecName: Full=E3 ubiquitin-protein ligase UHRF1; AltName: Full=Inverted CCAAT box-binding protein of 90 kDa; AltName: Full=Nuclear protein 95; AltName: Full=Nuclear zinc finger protein Np95; Short=HuNp95; Short=hNp95; AltName: Full=RING finger protein 106; AltName: Full=Transcription factor ICBP90; AltName: Full=Ubiquitin-like PHD and RING finger domain-containing protein 1; Short=hUHRF1; AltName…	12.23	1	8	8	21	14	7	793	89.757	7.56201	34.3545	21.4567	0.5
67463772	Q96C23	GALM	GALM	Aldose 1-epimerase	RecName: Full=Aldose 1-epimerase; AltName: Full=Galactose mutarotase	8.48	1	2	2	3	2	1	342	37.7421	6.65381	11.3798	7.1074	0.5
68565218	Q8N884	CGAS	MB21D1	Cyclic GMP-AMP synthase	RecName: Full=Cyclic GMP-AMP synthase; Short=cGAMP synthase; Short=cGAS; Short=h-cGAS; AltName: Full=Mab-21 domain-containing protein 1	17.05	1	7	7	9	6	3	522	58.7774	9.48096	22.3671	13.9697	0.5
71152358	Q9UKZ1	CNO11	CNOT11	CCR4-NOT transcription complex subunit 11	RecName: Full=CCR4-NOT transcription complex subunit 11	4.51	1	2	2	3	2	1	510	55.1803	6.40479	7.63113	4.76614	0.5
71153334	Q9H8H2	DDX31	DDX31	Probable ATP-dependent RNA helicase DDX31	RecName: Full=Probable ATP-dependent RNA helicase DDX31; AltName: Full=DEAD box protein 31; AltName: Full=Helicain	3.29	1	3	3	9	6	3	851	94.0286	9.99365	13.7199	8.56897	0.5
73620030	Q5T6V5	CI064	C9orf64	UPF0553 protein C9orf64	RecName: Full=UPF0553 protein C9orf64	16.42	1	5	5	15	10	5	341	39.0038	5.88428	57.0656	35.6412	0.5
73622071	Q8IWV7	UBR1	UBR1	E3 ubiquitin-protein ligase UBR1	RecName: Full=E3 ubiquitin-protein ligase UBR1; AltName: Full=N-recognin-1; AltName: Full=Ubiquitin-protein ligase E3-alpha-1; AltName: Full=Ubiquitin-protein ligase E3-alpha-I	2.4	1	3	3	3	2	1	1749	200.08	6.01123	2.2252	1.38978	0.5
73917746	Q9UQN3	CHM2B	CHMP2B	Charged multivesicular body protein 2b	RecName: Full=Charged multivesicular body protein 2b; AltName: Full=CHMP2.5; AltName: Full=Chromatin-modifying protein 2b; Short=CHMP2b; AltName: Full=Vacuolar protein sorting-associated protein 2-2; Short=Vps2-2; Short=hVps2-2	14.55	1	3	3	6	4	2	213	23.8912	8.76318	36.5434	22.8238	0.5
73919458	Q9NUL3	STAU2	STAU2	Double-stranded RNA-binding protein Staufen homolog 2	RecName: Full=Double-stranded RNA-binding protein Staufen homolog 2	10.53	1	4	5	6	4	2	570	62.6013	9.61279	13.6557	8.52889	0.5
73919468	Q8NHG7	SVIP	SVIP	Small VCP/p97-interacting protein	RecName: Full=Small VCP/p97-interacting protein	18.18	1	1	1	3	2	1	77	8.43742	8.90967	50.5439	31.568	0.5
73919761	Q7L3T8	SYPM	PARS2	Probable proline--tRNA ligase, mitochondrial	RecName: Full=Probable proline--tRNA ligase, mitochondrial; AltName: Full=Prolyl-tRNA synthetase; Short=ProRS; Flags: Precursor	2.74	1	1	1	3	2	1	475	53.2281	8.104	8.19343	5.11733	0.5
73920081	Q96EK5	KBP	KIF1BP	KIF1-binding protein	RecName: Full=KIF1-binding protein	20.61	1	11	11	36	24	12	621	71.7684	5.49072	75.2054	46.9707	0.5
73921204	Q96PU5	NED4L	NEDD4L	E3 ubiquitin-protein ligase NEDD4-like	RecName: Full=E3 ubiquitin-protein ligase NEDD4-like; AltName: Full=NEDD4.2; AltName: Full=Nedd4-2	2.77	1	2	2	3	2	1	975	111.862	5.8208	3.99167	2.49306	0.5
74718904	Q9HD15	SRA1	SRA1	Steroid receptor RNA activator 1	RecName: Full=Steroid receptor RNA activator 1; AltName: Full=Steroid receptor RNA activator protein; Short=SRAP	9.32	1	2	2	3	2	1	236	25.6569	7.03467	16.491	10.2997	0.5
74725008	Q9GZY8	MFF	MFF	Mitochondrial fission factor	RecName: Full=Mitochondrial fission factor	7.31	1	2	2	3	2	1	342	38.4408	8.95361	11.3798	7.1074	0.5
74726532	Q53R41	FAKD1	FASTKD1	FAST kinase domain-containing protein 1	RecName: Full=FAST kinase domain-containing protein 1	3.78	1	3	3	3	2	1	847	97.3477	7.73779	4.5949	2.86981	0.5
74728811	Q8N442	GUF1	GUF1	Translation factor GUF1, mitochondrial	RecName: Full=Translation factor GUF1, mitochondrial; AltName: Full=Elongation factor 4 homolog; Short=EF-4; AltName: Full=GTPase GUF1; AltName: Full=Ribosomal back-translocase; Flags: Precursor	1.79	1	1	1	3	2	1	669	74.2812	8.5874	5.81745	3.63338	0.5
74729343	Q8N824	GG6L8		Putative golgin subfamily A member 6-like protein 8	RecName: Full=Putative golgin subfamily A member 6-like protein 8	4.51	6	1	1	3	2	1	466	56.3752	4.729	8.35167	5.21616	0.5
74730135	Q8NBF6	AVL9	AVL9	Late secretory pathway protein AVL9 homolog	RecName: Full=Late secretory pathway protein AVL9 homolog	4.17	1	3	3	3	2	1	648	71.9024	6.21436	6.00598	3.75113	0.5
74730713	Q8WUH6	TM263	TMEM263	Transmembrane protein 263	RecName: Full=Transmembrane protein 263	21.55	1	2	2	3	2	1	116	11.7411	9.31982	33.5507	20.9546	0.5
74731207	Q96B77	TM186	TMEM186	Transmembrane protein 186	RecName: Full=Transmembrane protein 186	5.63	1	1	1	3	2	1	213	24.8768	9.86182	18.2717	11.4119	0.5
74731686	Q96FC9	DDX11	DDX11	Probable ATP-dependent RNA helicase DDX11	RecName: Full=Probable ATP-dependent RNA helicase DDX11; AltName: Full=CHL1-related protein 1; Short=hCHLR1; AltName: Full=DEAD/H box protein 11; AltName: Full=Keratinocyte growth factor-regulated gene 2 protein; Short=KRG-2	3.92	2	2	3	3	2	1	970	108.244	7.31299	4.01225	2.50591	0.5
74732019	Q96I36	COX14	COX14	Cytochrome c oxidase assembly protein COX14	RecName: Full=Cytochrome c oxidase assembly protein COX14	14.04	1	1	1	3	2	1	57	6.59525	9.5542	68.2785	42.6444	0.5
74732288	Q96M27	PRRC1	PRRC1	Protein PRRC1	RecName: Full=Protein PRRC1; AltName: Full=Proline-rich and coiled-coil-containing protein 1	5.62	1	2	2	3	2	1	445	46.6718	5.8335	8.74579	5.46232	0.5
74732443	Q96MV1	TMM56	TMEM56	Transmembrane protein 56	RecName: Full=Transmembrane protein 56	9.13	1	2	2	3	2	1	263	30.0209	9.33447	14.798	9.24233	0.5
74732928	Q9BRT9	SLD5	GINS4	DNA replication complex GINS protein SLD5	RecName: Full=DNA replication complex GINS protein SLD5; AltName: Full=GINS complex subunit 4; Contains: RecName: Full=DNA replication complex GINS protein SLD5, N-terminally processed	26.91	1	5	5	6	4	2	223	26.0303	4.98291	34.9047	21.8003	0.5
74732998	Q9BSF4	CS052	C19orf52	Uncharacterized protein C19orf52	RecName: Full=Uncharacterized protein C19orf52	21.15	1	4	4	12	8	4	260	29.2151	8.08936	59.875	37.3959	0.5
74733460	Q9BWS9	CHID1	CHID1	Chitinase domain-containing protein 1	RecName: Full=Chitinase domain-containing protein 1; AltName: Full=Stabilin-1-interacting chitinase-like protein; Short=SI-CLP; Flags: Precursor	10.18	1	3	3	3	2	1	393	44.9123	8.63135	9.903	6.18507	0.5
74733533	Q9H173	SIL1	SIL1	Nucleotide exchange factor SIL1	RecName: Full=Nucleotide exchange factor SIL1; AltName: Full=BiP-associated protein; Short=BAP; Flags: Precursor	4.56	1	2	2	3	2	1	461	52.052	5.36377	8.44225	5.27274	0.5
74733605	Q9H6F5	CCD86	CCDC86	Coiled-coil domain-containing protein 86	RecName: Full=Coiled-coil domain-containing protein 86; AltName: Full=Cytokine-induced protein with coiled-coil domain	20	1	6	6	21	14	7	360	40.2113	10.3306	75.6754	47.2642	0.5
74734685	Q9NX40	OCAD1	OCIAD1	OCIA domain-containing protein 1	RecName: Full=OCIA domain-containing protein 1; AltName: Full=Ovarian carcinoma immunoreactive antigen	31.02	1	6	6	18	12	6	245	27.6088	7.48877	95.3113	59.5281	0.5
74735365	O15498	YKT6	YKT6	Synaptobrevin homolog YKT6	RecName: Full=Synaptobrevin homolog YKT6; Flags: Precursor	47.47	1	7	7	21	14	7	198	22.4034	6.91748	137.592	85.935	0.5
74735462	O60921	HUS1	HUS1	Checkpoint protein HUS1	RecName: Full=Checkpoint protein HUS1; Short=hHUS1	12.5	1	3	3	3	2	1	280	31.6704	6.84424	13.8996	8.68119	0.5
74735587	O95379	TFIP8	TNFAIP8	Tumor necrosis factor alpha-induced protein 8	RecName: Full=Tumor necrosis factor alpha-induced protein 8; Short=TNF alpha-induced protein 8; AltName: Full=Head and neck tumor and metastasis-related protein; AltName: Full=MDC-3.13; AltName: Full=NF-kappa-B-inducible DED-containing protein; Short=NDED; AltName: Full=SCC-S2; AltName: Full=TNF-induced protein GG2-1	7.07	1	1	1	3	2	1	198	22.9889	7.92822	19.6559	12.2764	0.5
74735668	Q14728	MFS10	MFSD10	Major facilitator superfamily domain-containing protein 10	RecName: Full=Major facilitator superfamily domain-containing protein 10; AltName: Full=Tetracycline transporter-like protein	6.81	1	3	3	6	4	2	455	48.3079	9.59814	17.1072	10.6845	0.5
74736867	Q6NVV3	NIPA3	NIPAL1	Magnesium transporter NIPA3	RecName: Full=Magnesium transporter NIPA3; AltName: Full=NIPA-like protein 1; AltName: Full=Non-imprinted in Prader-Willi/Angelman syndrome region protein 3	3.41	1	1	1	3	2	1	410	44.6094	5.99854	9.49238	5.92861	0.5
74737159	Q6P1Q0	LTMD1	LETMD1	LETM1 domain-containing protein 1	RecName: Full=LETM1 domain-containing protein 1; AltName: Full=Cervical cancer 1 proto-oncogene protein p40; AltName: Full=Cervical cancer proto-oncogene 2 protein; AltName: Full=HCCR-1; AltName: Full=HCRR-2	6.39	1	2	2	6	4	2	360	41.7634	10.3159	21.6215	13.5041	0.5
74738824	Q7Z6K5	ARPIN	ARPIN	Arpin	RecName: Full=Arpin; AltName: Full=Arp2/3 inhibition protein	5.31	1	1	1	3	2	1	226	24.9275	5.8335	17.2207	10.7555	0.5
74739707	O95900	TRUB2	TRUB2	Probable tRNA pseudouridine synthase 2	RecName: Full=Probable tRNA pseudouridine synthase 2	11.18	1	3	3	3	2	1	331	36.6713	8.98291	11.7579	7.3436	0.5
74744873	Q5T440	CAF17	IBA57	Putative transferase CAF17, mitochondrial	RecName: Full=Putative transferase CAF17, mitochondrial; AltName: Full=Iron-sulfur cluster assembly factor homolog; Flags: Precursor	12.36	1	4	4	9	6	3	356	38.1311	9.83252	32.7967	20.4837	0.5
74747795	Q5VZE5	NAA35	NAA35	N-alpha-acetyltransferase 35, NatC auxiliary subunit	RecName: Full=N-alpha-acetyltransferase 35, NatC auxiliary subunit; AltName: Full=Embryonic growth-associated protein homolog; AltName: Full=Protein MAK10 homolog	2.62	1	2	2	3	2	1	725	83.5841	7.04932	5.36811	3.35273	0.5
74748828	Q6IQ49	SDE2	SDE2	Protein SDE2 homolog	RecName: Full=Protein SDE2 homolog	8.2	1	2	2	3	2	1	451	49.7107	6.04932	8.62944	5.38965	0.5
74750555	Q86Y79	PTH	PTRH1	Probable peptidyl-tRNA hydrolase	RecName: Full=Probable peptidyl-tRNA hydrolase; Short=PTH	8.88	1	2	2	3	2	1	214	22.9221	10.5649	18.1863	11.3586	0.5
74750736	Q8IXM6	NRM	NRM	Nurim	RecName: Full=Nurim; AltName: Full=Nuclear envelope membrane protein; AltName: Full=Nuclear rim protein	11.45	1	2	2	6	4	2	262	29.3601	8.63135	29.709	18.5552	0.5
74750763	Q8IYI6	EXOC8	EXOC8	Exocyst complex component 8	RecName: Full=Exocyst complex component 8; AltName: Full=Exocyst complex 84 kDa subunit	7.45	1	5	5	12	8	4	725	81.7474	5.49072	21.4724	13.4109	0.5
74752283	Q9BRQ8	AIFM2	AIFM2	Apoptosis-inducing factor 2	RecName: Full=Apoptosis-inducing factor 2; AltName: Full=Apoptosis-inducing factor homologous mitochondrion-associated inducer of death; AltName: Full=Apoptosis-inducing factor-like mitochondrion-associated inducer of death; AltName: Full=p53-responsive gene 3 protein	6.43	1	2	2	3	2	1	373	40.5013	9.11475	10.434	6.51671	0.5
74752319	Q9BT09	CNPY3	CNPY3	Protein canopy homolog 3	RecName: Full=Protein canopy homolog 3; AltName: Full=CTG repeat protein 4a; AltName: Full=Expanded repeat-domain protein CAG/CTG 5; AltName: Full=Protein associated with TLR4; AltName: Full=Trinucleotide repeat-containing gene 5 protein; Flags: Precursor	15.11	1	3	3	3	2	1	278	30.7287	5.49072	13.9996	8.74364	0.5
74752694	Q9H6E4	CC134	CCDC134	Coiled-coil domain-containing protein 134	RecName: Full=Coiled-coil domain-containing protein 134; Flags: Precursor	19.21	1	3	3	3	2	1	229	26.544	8.85107	16.9951	10.6146	0.5
74752776	Q9HB90	RRAGC	RRAGC	Ras-related GTP-binding protein C	RecName: Full=Ras-related GTP-binding protein C; Short=Rag C; Short=RagC; AltName: Full=GTPase-interacting protein 2; AltName: Full=TIB929	4.01	2	2	2	6	4	2	399	44.1958	5.09717	19.5082	12.1841	0.5
74752877	Q9NP77	SSU72	SSU72	RNA polymerase II subunit A C-terminal domain phosphatase SSU72	RecName: Full=RNA polymerase II subunit A C-terminal domain phosphatase SSU72; Short=CTD phosphatase SSU72	25.77	1	4	4	9	6	3	194	22.56	5.32568	60.1837	37.5886	0.5
74753002	Q9NVV4	PAPD1	MTPAP	Poly(A) RNA polymerase, mitochondrial	RecName: Full=Poly(A) RNA polymerase, mitochondrial; Short=PAP; AltName: Full=PAP-associated domain-containing protein 1; AltName: Full=Polynucleotide adenylyltransferase; AltName: Full=Terminal uridylyltransferase 1; Short=TUTase 1; AltName: Full=mtPAP; Flags: Precursor	7.22	1	3	3	3	2	1	582	66.13	9.0415	6.68707	4.17652	0.5
74753219	Q9UBB6	NCDN	NCDN	Neurochondrin	RecName: Full=Neurochondrin	3.7	1	2	2	3	2	1	729	78.8136	5.47803	5.33865	3.33434	0.5
74753231	Q9UBU7	DBF4A	DBF4	Protein DBF4 homolog A	RecName: Full=Protein DBF4 homolog A; AltName: Full=Activator of S phase kinase; AltName: Full=Chiffon homolog A; AltName: Full=DBF4-type zinc finger-containing protein 1	3.26	1	2	2	3	2	1	674	76.8101	7.89893	5.7743	3.60643	0.5
74754472	Q13901	C1D	C1D	Nuclear nucleic acid-binding protein C1D	RecName: Full=Nuclear nucleic acid-binding protein C1D; Short=hC1D	7.09	1	1	1	6	4	2	141	16.0093	9.02686	55.2039	34.4785	0.5
74760039	Q8N9N7	LRC57	LRRC57	Leucine-rich repeat-containing protein 57	RecName: Full=Leucine-rich repeat-containing protein 57	10.04	1	2	2	3	2	1	239	26.7373	8.42627	16.284	10.1704	0.5
74760739	Q96BP3	PPWD1	PPWD1	Peptidylprolyl isomerase domain and WD repeat-containing protein 1	RecName: Full=Peptidylprolyl isomerase domain and WD repeat-containing protein 1; AltName: Full=Spliceosome-associated cyclophilin	5.11	1	3	3	6	4	2	646	73.5279	7.15186	12.0492	7.52549	0.5
74762127	O95297	MPZL1	MPZL1	Myelin protein zero-like protein 1	RecName: Full=Myelin protein zero-like protein 1; AltName: Full=Protein zero-related; Flags: Precursor	10.41	1	2	2	9	6	3	269	29.064	8.71924	43.4038	27.1085	0.5
74762702	Q99942	RNF5	RNF5	E3 ubiquitin-protein ligase RNF5	RecName: Full=E3 ubiquitin-protein ligase RNF5; AltName: Full=Protein G16; AltName: Full=RING finger protein 5; AltName: Full=Ram1 homolog; Short=HsRma1	8.33	1	1	1	3	2	1	180	19.8687	6.65381	21.6215	13.5041	0.5
77416852	P42574	CASP3	CASP3	Caspase-3	RecName: Full=Caspase-3; Short=CASP-3; AltName: Full=Apopain; AltName: Full=Cysteine protease CPP32; Short=CPP-32; AltName: Full=Protein Yama; AltName: Full=SREBP cleavage activity 1; Short=SCA-1; Contains: RecName: Full=Caspase-3 subunit p17; Contains: RecName: Full=Caspase-3 subunit p12; Flags: Precursor	3.97	1	1	1	3	2	1	277	31.5875	6.53662	14.0501	8.77521	0.5
78103208	Q96JJ7	TMX3	TMX3	Protein disulfide-isomerase TMX3	RecName: Full=Protein disulfide-isomerase TMX3; AltName: Full=Thioredoxin domain-containing protein 10; AltName: Full=Thioredoxin-related transmembrane protein 3; Flags: Precursor	3.52	1	2	2	6	4	2	454	51.8389	4.90674	17.1448	10.7081	0.5
83305815	P31629	ZEP2	HIVEP2	Transcription factor HIVEP2	RecName: Full=Transcription factor HIVEP2; AltName: Full=Human immunodeficiency virus type I enhancer-binding protein 2; Short=HIV-EP2; AltName: Full=MHC-binding protein 2; Short=MBP-2	1.88	1	3	3	3	2	1	2446	268.885	6.96143	1.59112	0.993758	0.5
84029527	Q9NUI1	DECR2	DECR2	Peroxisomal 2,4-dienoyl-CoA reductase	RecName: Full=Peroxisomal 2,4-dienoyl-CoA reductase; Short=pDCR; AltName: Full=2,4-dienoyl-CoA reductase 2	29.45	1	8	8	21	14	7	292	30.758	9.21729	93.2984	58.271	0.5
88984241	Q9UL18	AGO1	AGO1	Protein argonaute-1	RecName: Full=Protein argonaute-1; Short=Argonaute1; Short=hAgo1; AltName: Full=Argonaute RISC catalytic component 1; AltName: Full=Eukaryotic translation initiation factor 2C 1; Short=eIF-2C 1; Short=eIF2C 1; AltName: Full=Putative RNA-binding protein Q99	4.55	2	2	3	6	4	2	857	97.1521	9.15869	9.08256	5.67265	0.5
90110017	O95672	ECEL1	ECEL1	Endothelin-converting enzyme-like 1	RecName: Full=Endothelin-converting enzyme-like 1; AltName: Full=Xce protein	4.52	1	3	3	6	4	2	775	87.7355	7.03467	10.0436	6.27286	0.5
93141317	Q9Y657	SPIN1	SPIN1	Spindlin-1	RecName: Full=Spindlin-1; AltName: Full=Ovarian cancer-related protein; AltName: Full=Spindlin1	23.66	4	4	4	6	4	2	262	29.5818	6.96143	29.709	18.5552	0.5
97535708	P25054	APC	APC	Adenomatous polyposis coli protein	RecName: Full=Adenomatous polyposis coli protein; Short=Protein APC; AltName: Full=Deleted in polyposis 2.5	1.23	1	3	3	3	2	1	2843	311.455	7.79639	1.36893	0.854988	0.5
108860798	Q8IXI1	MIRO2	RHOT2	Mitochondrial Rho GTPase 2	RecName: Full=Mitochondrial Rho GTPase 2; Short=MIRO-2; Short=hMiro-2; AltName: Full=Ras homolog gene family member T2	19.58	1	7	8	15	10	5	618	68.0747	5.85889	31.4877	19.6661	0.5
108860920	Q9P0K7	RAI14	RAI14	Ankycorbin	RecName: Full=Ankycorbin; AltName: Full=Ankyrin repeat and coiled-coil structure-containing protein; AltName: Full=Novel retinal pigment epithelial cell protein; AltName: Full=Retinoic acid-induced protein 14	4.29	1	3	3	3	2	1	980	109.973	6.21436	3.9713	2.48034	0.5
108864726	Q9H6S3	ES8L2	EPS8L2	Epidermal growth factor receptor kinase substrate 8-like protein 2	RecName: Full=Epidermal growth factor receptor kinase substrate 8-like protein 2; Short=EPS8-like protein 2; AltName: Full=Epidermal growth factor receptor pathway substrate 8-related protein 2; Short=EPS8-related protein 2	14.41	1	8	8	18	12	6	715	80.5701	6.84424	32.6591	20.3978	0.5
108935822	Q15911	ZFHX3	ZFHX3	Zinc finger homeobox protein 3	RecName: Full=Zinc finger homeobox protein 3; AltName: Full=AT motif-binding factor 1; AltName: Full=AT-binding transcription factor 1; AltName: Full=Alpha-fetoprotein enhancer-binding protein; AltName: Full=Zinc finger homeodomain protein 3; Short=ZFH-3	0.86	1	3	3	3	2	1	3703	404.165	6.20166	1.05101	0.656422	0.5
114152850	Q9HAS0	NJMU	C17orf75	Protein Njmu-R1	RecName: Full=Protein Njmu-R1	7.83	1	3	3	6	4	2	396	44.5929	5.03369	19.6559	12.2764	0.5
115502379	Q86YQ8	CPNE8	CPNE8	Copine-8	RecName: Full=Copine-8; AltName: Full=Copine VIII	8.87	3	3	3	3	2	1	564	63.0677	5.96045	6.90049	4.30981	0.5
115502391	O75459	PAGE1	PAGE1	P antigen family member 1	RecName: Full=P antigen family member 1; Short=PAGE-1; AltName: Full=AL5; AltName: Full=G antigen 9; Short=GAGE-9; AltName: Full=G antigen family B member 1; AltName: Full=Prostate-associated gene 1 protein	26.03	1	3	3	6	4	2	146	16.1404	4.22119	53.3134	33.2977	0.5
117949358	Q9BTA9	WAC	WAC	WW domain-containing adapter protein with coiled-coil	RecName: Full=WW domain-containing adapter protein with coiled-coil	8.35	1	3	3	6	4	2	647	70.6811	9.45166	12.0305	7.51386	0.5
118573683	Q96GC5	RM48	MRPL48	39S ribosomal protein L48, mitochondrial	RecName: Full=39S ribosomal protein L48, mitochondrial; Short=L48mt; Short=MRP-L48; Flags: Precursor	28.3	1	5	5	24	16	8	212	23.9198	8.98291	146.863	91.7257	0.5
121948095	Q0VAA5	PLCX2	PLCXD2	PI-PLC X domain-containing protein 2	RecName: Full=PI-PLC X domain-containing protein 2	2.62	1	1	1	3	2	1	305	34.755	9.43701	12.7603	7.96961	0.5
124007188	Q96CU9	FXRD1	FOXRED1	FAD-dependent oxidoreductase domain-containing protein 1	RecName: Full=FAD-dependent oxidoreductase domain-containing protein 1	8.44	1	3	3	3	2	1	486	53.7777	7.78174	8.00798	5.00151	0.5
126302529	O15182	CETN3	CETN3	Centrin-3	RecName: Full=Centrin-3	7.19	1	1	1	3	2	1	167	19.5379	4.7417	23.3047	14.5553	0.5
134039192	Q15256	PTPRR	PTPRR	Receptor-type tyrosine-protein phosphatase R	RecName: Full=Receptor-type tyrosine-protein phosphatase R; Short=R-PTP-R; AltName: Full=Ch-1PTPase; AltName: Full=NC-PTPCOM1; AltName: Full=Protein-tyrosine phosphatase PCPTP1; Flags: Precursor	0.91	1	1	1	3	2	1	657	73.7874	8.33838	5.92371	3.69975	0.5
134039205	Q04760	LGUL	GLO1	Lactoylglutathione lyase	RecName: Full=Lactoylglutathione lyase; AltName: Full=Aldoketomutase; AltName: Full=Glyoxalase I; Short=Glx I; AltName: Full=Ketone-aldehyde mutase; AltName: Full=Methylglyoxalase; AltName: Full=S-D-lactoylglutathione methylglyoxal lyase	61.96	1	12	12	75	50	25	184	20.7642	5.31299	528.788	330.263	0.5
134047967	Q9H7D7	WDR26	WDR26	WD repeat-containing protein 26	RecName: Full=WD repeat-containing protein 26; AltName: Full=CUL4- and DDB1-associated WDR protein 2; AltName: Full=Myocardial ischemic preconditioning up-regulated protein 2	1.51	1	1	1	3	2	1	661	72.0787	6.16357	5.88786	3.67736	0.5
145559536	Q32P41	TRM5	TRMT5	tRNA (guanine(37)-N1)-methyltransferase	RecName: Full=tRNA (guanine(37)-N1)-methyltransferase; AltName: Full=M1G-methyltransferase; AltName: Full=tRNA [GM37] methyltransferase; AltName: Full=tRNA methyltransferase 5 homolog	9.82	1	4	4	9	6	3	509	58.2092	8.6167	22.9384	14.3265	0.5
146286060	Q8NDD1	CA131	C1orf131	Uncharacterized protein C1orf131	RecName: Full=Uncharacterized protein C1orf131	3.74	1	1	1	3	2	1	294	32.7465	9.92041	13.2377	8.2678	0.5
146291102	Q02040	AK17A	AKAP17A	A-kinase anchor protein 17A	RecName: Full=A-kinase anchor protein 17A; Short=AKAP-17A; AltName: Full=721P; AltName: Full=B-lymphocyte antigen; AltName: Full=Protein XE7; AltName: Full=Protein kinase A-anchoring protein 17A; Short=PRKA17A; AltName: Full=Splicing factor, arginine/serine-rich 17A	3.31	1	2	2	3	2	1	695	80.6859	9.72998	5.59982	3.49746	0.5
147742983	Q8NHH9	ATLA2	ATL2	Atlastin-2	RecName: Full=Atlastin-2; AltName: Full=ADP-ribosylation factor-like protein 6-interacting protein 2; Short=ARL-6-interacting protein 2; Short=Aip-2	17.5	1	7	7	15	10	5	583	66.1871	5.47803	33.378	20.8468	0.5
148887358	P49761	CLK3	CLK3	Dual specificity protein kinase CLK3	RecName: Full=Dual specificity protein kinase CLK3; AltName: Full=CDC-like kinase 3	5.33	1	2	2	3	2	1	638	73.4691	9.92041	6.10012	3.80992	0.5
150403921	Q8IY17	PLPL6	PNPLA6	Neuropathy target esterase	RecName: Full=Neuropathy target esterase; AltName: Full=Patatin-like phospholipase domain-containing protein 6	11.49	1	10	10	21	14	7	1366	149.9	7.81104	19.9437	12.4562	0.5
150417955	Q96HS1	PGAM5	PGAM5	Serine/threonine-protein phosphatase PGAM5, mitochondrial	RecName: Full=Serine/threonine-protein phosphatase PGAM5, mitochondrial; AltName: Full=Bcl-XL-binding protein v68; AltName: Full=Phosphoglycerate mutase family member 5	47.06	1	11	12	66	44	22	289	31.9846	8.67529	296.267	185.038	0.5
152031601	Q9BQN1	FA83C	FAM83C	Protein FAM83C	RecName: Full=Protein FAM83C	1.2	1	1	1	3	2	1	747	81.0273	8.07471	5.21001	3.25399	0.5
152125829	Q5T013	HYI	HYI	Putative hydroxypyruvate isomerase	RecName: Full=Putative hydroxypyruvate isomerase; AltName: Full=Endothelial cell apoptosis protein E-CE1	14.8	1	2	2	3	2	1	277	30.3866	5.50342	14.0501	8.77521	0.5
152125896	Q68CQ7	GL8D1	GLT8D1	Glycosyltransferase 8 domain-containing protein 1	RecName: Full=Glycosyltransferase 8 domain-containing protein 1	7.01	1	2	2	3	2	1	371	41.909	9.34912	10.4902	6.55184	0.5
158513667	A4D1S5	RAB19	RAB19	Ras-related protein Rab-19	RecName: Full=Ras-related protein Rab-19	5.07	1	1	1	3	2	1	217	24.3843	6.52197	17.9349	11.2015	0.5
158706388	Q8N3E9	PLCD3	PLCD3	1-phosphatidylinositol 4,5-bisphosphate phosphodiesterase delta-3	RecName: Full=1-phosphatidylinositol 4,5-bisphosphate phosphodiesterase delta-3; AltName: Full=Phosphoinositide phospholipase C-delta-3; AltName: Full=Phospholipase C-delta-3; Short=PLC-delta-3	3.8	1	2	2	3	2	1	789	89.2022	6.97607	4.93267	3.08078	0.5
158939140	P36915	GNL1	GNL1	Guanine nucleotide-binding protein-like 1	RecName: Full=Guanine nucleotide-binding protein-like 1; AltName: Full=GTP-binding protein HSR1	17.46	1	8	8	30	20	10	607	68.6185	5.79541	64.1166	40.045	0.5
160185484	Q9NUQ6	SPS2L	SPATS2L	SPATS2-like protein	RecName: Full=SPATS2-like protein; AltName: Full=DNA polymerase-transactivated protein 6; AltName: Full=Stress granule and nucleolar protein; Short=SGNP	7.53	1	3	3	6	4	2	558	61.6907	9.64209	13.9494	8.7123	0.5
160400057	Q9P0V9	42257	42257	Septin-10	RecName: Full=Septin-10	23.57	1	6	7	27	18	9	454	52.5596	6.80029	77.1518	48.1863	0.5
166198367	Q96CM8	ACSF2	ACSF2	Acyl-CoA synthetase family member 2, mitochondrial	RecName: Full=Acyl-CoA synthetase family member 2, mitochondrial; Flags: Precursor	17.72	1	8	8	15	10	5	615	68.0808	7.54736	31.6413	19.7621	0.5
166215035	Q9Y5L0	TNPO3	TNPO3	Transportin-3	RecName: Full=Transportin-3; AltName: Full=Importin-12; Short=Imp12; AltName: Full=Transportin-SR; Short=TRN-SR	15.06	1	10	10	27	18	9	923	104.136	5.56689	37.949	23.7016	0.5
166971548	Q5SNT6	FA21B		WASH complex subunit FAM21B	RecName: Full=WASH complex subunit FAM21B	8.14	3	1	8	33	22	11	1253	136.887	4.81787	34.1665	21.3392	0.5
166977679	Q9P270	SLAI2	SLAIN2	SLAIN motif-containing protein 2	RecName: Full=SLAIN motif-containing protein 2	2.93	1	1	1	3	2	1	581	62.5053	9.45166	6.69858	4.1837	0.5
172046183	Q6ZSR9	YJ005		Uncharacterized protein FLJ45252	RecName: Full=Uncharacterized protein FLJ45252	16.06	1	4	4	12	8	4	355	37.9526	5.26221	43.8521	27.3885	0.5
189047131	Q71RC2	LARP4	LARP4	La-related protein 4	RecName: Full=La-related protein 4; AltName: Full=La ribonucleoprotein domain family member 4	11.6	1	6	7	39	26	13	724	80.5458	6.60986	69.8818	43.6457	0.5
193806663	Q8NDH2	CC168	CCDC168	Coiled-coil domain-containing protein 168	RecName: Full=Coiled-coil domain-containing protein 168	0.33	1	1	1	3	2	1	2452	277.778	9.30518	1.58723	0.991326	0.5
206729898	O00186	STXB3	STXBP3	Syntaxin-binding protein 3	RecName: Full=Syntaxin-binding protein 3; AltName: Full=Platelet Sec1 protein; Short=PSP; AltName: Full=Protein unc-18 homolog 3; Short=Unc18-3; AltName: Full=Protein unc-18 homolog C; Short=Unc-18C	23.65	1	12	12	30	20	10	592	67.7208	7.79639	65.7412	41.0597	0.5
206729922	P29372	3MG	MPG	DNA-3-methyladenine glycosylase	RecName: Full=DNA-3-methyladenine glycosylase; AltName: Full=3-alkyladenine DNA glycosylase; AltName: Full=3-methyladenine DNA glycosidase; AltName: Full=ADPG; AltName: Full=N-methylpurine-DNA glycosylase; Flags: Precursor	31.88	1	6	6	9	6	3	298	32.8478	9.56885	39.18	24.4705	0.5
206729927	Q9BXI9	C1QT6	C1QTNF6	Complement C1q tumor necrosis factor-related protein 6	RecName: Full=Complement C1q tumor necrosis factor-related protein 6; Flags: Precursor	4.63	1	1	1	3	2	1	259	28.65	6.01123	15.0266	9.38507	0.5
209572677	Q96ER3	SAAL1	SAAL1	Protein SAAL1	RecName: Full=Protein SAAL1	8.23	1	3	3	3	2	1	474	53.5237	4.50049	8.21071	5.12813	0.5
209572685	Q96EK4	THA11	THAP11	THAP domain-containing protein 11	RecName: Full=THAP domain-containing protein 11	2.55	1	1	1	3	2	1	314	34.4335	8.98291	12.3945	7.74119	0.5
215273939	P16278	BGAL	GLB1	Beta-galactosidase	RecName: Full=Beta-galactosidase; AltName: Full=Acid beta-galactosidase; Short=Lactase; AltName: Full=Elastin receptor 1; Flags: Precursor	15.81	1	7	7	9	6	3	677	76.0266	6.56592	17.2461	10.7713	0.5
215274136	Q6WCQ1	MPRIP	MPRIP	Myosin phosphatase Rho-interacting protein	RecName: Full=Myosin phosphatase Rho-interacting protein; Short=M-RIP; AltName: Full=Rho-interacting protein 3; Short=RIP3; AltName: Full=p116Rip	16.88	1	11	11	27	18	9	1025	116.461	6.21436	34.1726	21.343	0.5
215274199	Q8IY57	YAF2	YAF2	YY1-associated factor 2	RecName: Full=YY1-associated factor 2	28.33	1	3	3	9	6	3	180	19.8889	9.71533	64.8646	40.5122	0.5
215277039	Q14409	GLPK3	GK3P	Putative glycerol kinase 3	RecName: Full=Putative glycerol kinase 3; Short=GK 3; Short=Glycerokinase 3; AltName: Full=ATP:glycerol 3-phosphotransferase 3; AltName: Full=Glycerol kinase, testis specific 1	2.35	2	1	1	3	2	1	553	60.5587	6.39209	7.03775	4.39554	0.5
218511993	O94964	SOGA1	SOGA1	Protein SOGA1	RecName: Full=Protein SOGA1; AltName: Full=SOGA family member 1; AltName: Full=Suppressor of glucose by autophagy; AltName: Full=Suppressor of glucose, autophagy-associated protein 1; Contains: RecName: Full=N-terminal form; Contains: RecName: Full=C-terminal 80 kDa form; Short=80-kDa SOGA fragment	1.9	1	1	2	3	2	1	1423	159.661	6.45557	2.73498	1.70817	0.5
226694188	Q7L5L3	GDPD3	GDPD3	Glycerophosphodiester phosphodiesterase domain-containing protein 3	RecName: Full=Glycerophosphodiester phosphodiesterase domain-containing protein 3	2.2	1	1	1	3	2	1	318	36.5727	7.97217	12.2386	7.64381	0.5
229463041	O14681	EI24	EI24	Etoposide-induced protein 2.4 homolog	RecName: Full=Etoposide-induced protein 2.4 homolog; AltName: Full=p53-induced gene 8 protein	8.53	1	3	3	9	6	3	340	38.9397	9.71533	34.3401	21.4476	0.5
257050986	Q5VWQ0	RSBN1	RSBN1	Round spermatid basic protein 1	RecName: Full=Round spermatid basic protein 1	3.74	1	2	2	3	2	1	802	90.0155	8.60205	4.85271	3.03084	0.5
257051015	Q16775	GLO2	HAGH	Hydroxyacylglutathione hydrolase, mitochondrial	RecName: Full=Hydroxyacylglutathione hydrolase, mitochondrial; AltName: Full=Glyoxalase II; Short=Glx II; Flags: Precursor	17.53	1	5	5	12	8	4	308	33.7843	8.11865	50.5439	31.568	0.5
259016200	P57737	CORO7	CORO7	Coronin-7	RecName: Full=Coronin-7; Short=Crn7; AltName: Full=70 kDa WD repeat tumor rejection antigen homolog	4.76	1	2	2	3	2	1	925	100.542	5.79541	4.20744	2.62782	0.5
262527528	Q9NQ90	ANO2	ANO2	Anoctamin-2	RecName: Full=Anoctamin-2; AltName: Full=Transmembrane protein 16B	1.2	1	1	1	3	2	1	1003	113.897	6.55127	3.88024	2.42346	0.5
284018160	Q96BS2	CHP3	TESC	Calcineurin B homologous protein 3	RecName: Full=Calcineurin B homologous protein 3; AltName: Full=Tescalcin; Short=TSC	7.48	1	1	1	3	2	1	214	24.7341	4.93213	18.1863	11.3586	0.5
294862430	Q14241	ELOA1	TCEB3	Transcription elongation factor B polypeptide 3	RecName: Full=Transcription elongation factor B polypeptide 3; AltName: Full=Elongin 110 kDa subunit; AltName: Full=Elongin-A; Short=EloA; AltName: Full=RNA polymerase II transcription factor SIII subunit A1; AltName: Full=SIII p110	4.76	1	3	3	6	4	2	798	89.8533	9.56885	9.75408	6.09206	0.5
296434573	Q6NSJ5	LRC8E	LRRC8E	Volume-regulated anion channel subunit LRRC8E	RecName: Full=Volume-regulated anion channel subunit LRRC8E; AltName: Full=Leucine-rich repeat-containing protein 8E	5.28	1	3	3	3	2	1	796	90.1894	6.96143	4.88929	3.05368	0.5
296439438	Q4G176	ACSF3	ACSF3	Acyl-CoA synthetase family member 3, mitochondrial	RecName: Full=Acyl-CoA synthetase family member 3, mitochondrial; Flags: Precursor	4.69	1	2	2	3	2	1	576	64.0893	8.36768	6.75673	4.22002	0.5
296439471	Q8IYB7	DI3L2	DIS3L2	DIS3-like exonuclease 2	RecName: Full=DIS3-like exonuclease 2; Short=hDIS3L2	3.05	1	2	2	3	2	1	885	99.2165	6.1001	4.3976	2.74659	0.5
296452842	Q8WW59	SPRY4	SPRYD4	SPRY domain-containing protein 4	RecName: Full=SPRY domain-containing protein 4	10.14	1	2	2	6	4	2	207	23.114	6.93213	37.6027	23.4853	0.5
296452844	Q6PI78	TMM65	TMEM65	Transmembrane protein 65	RecName: Full=Transmembrane protein 65	9.58	1	2	2	9	6	3	240	25.4814	8.60205	48.6485	30.3842	0.5
296452875	Q9NXS2	QPCTL	QPCTL	Glutaminyl-peptide cyclotransferase-like protein	RecName: Full=Glutaminyl-peptide cyclotransferase-like protein; AltName: Full=Golgi-resident glutaminyl-peptide cyclotransferase; AltName: Full=isoQC; Short=gQC	5.76	1	2	2	3	2	1	382	42.8971	9.81787	10.1882	6.36317	0.5
296452955	Q9H7N4	SFR19	SCAF1	Splicing factor, arginine/serine-rich 19	RecName: Full=Splicing factor, arginine/serine-rich 19; AltName: Full=SR-related and CTD-associated factor 1; AltName: Full=SR-related-CTD-associated factor; Short=SCAF; AltName: Full=Serine arginine-rich pre-mRNA splicing factor SR-A1; Short=SR-A1	3.58	1	4	4	6	4	2	1312	139.186	9.24658	5.93274	3.70539	0.5
296452981	Q8N392	RHG18	ARHGAP18	Rho GTPase-activating protein 18	RecName: Full=Rho GTPase-activating protein 18; AltName: Full=MacGAP; AltName: Full=Rho-type GTPase-activating protein 18	3.02	1	2	2	3	2	1	663	74.9299	6.44287	5.8701	3.66626	0.5
296452998	Q8TED0	UTP15	UTP15	U3 small nucleolar RNA-associated protein 15 homolog	RecName: Full=U3 small nucleolar RNA-associated protein 15 homolog	30.69	1	12	12	30	20	10	518	58.3786	9.11475	75.1328	46.9253	0.5
300669633	Q96M86	DNHD1	DNHD1	Dynein heavy chain domain-containing protein 1	RecName: Full=Dynein heavy chain domain-containing protein 1; AltName: Full=Dynein heavy chain domain 1-like protein; AltName: Full=Protein CCDC35	0.42	1	1	2	3	2	1	4753	533.305	6.7124	0.818825	0.51141	0.5
300669676	P78362	SRPK2	SRPK2	SRSF protein kinase 2	RecName: Full=SRSF protein kinase 2; AltName: Full=SFRS protein kinase 2; AltName: Full=Serine/arginine-rich protein-specific kinase 2; Short=SR-protein-specific kinase 2; Contains: RecName: Full=SRSF protein kinase 2 N-terminal; Contains: RecName: Full=SRSF protein kinase 2 C-terminal	12.21	2	3	7	18	12	6	688	77.4782	4.97021	33.9408	21.1982	0.5
308153562	Q9NPQ8	RIC8A	RIC8A	Synembryn-A	RecName: Full=Synembryn-A; AltName: Full=Protein Ric-8A	7.53	1	3	3	6	4	2	531	59.6715	5.32568	14.6587	9.1553	0.5
308153604	Q9BTZ2	DHRS4	DHRS4	Dehydrogenase/reductase SDR family member 4	RecName: Full=Dehydrogenase/reductase SDR family member 4; AltName: Full=NADPH-dependent carbonyl reductase/NADP-retinol dehydrogenase; Short=CR; Short=PHCR; AltName: Full=NADPH-dependent retinol dehydrogenase/reductase; Short=NRDR; Short=humNRDR; AltName: Full=Peroxisomal short-chain alcohol dehydrogenase; Short=PSCD; AltName: Full=SCAD-SRL; AltName: Full=Short-chain dehydrogenase/reductase fami…	11.51	2	4	4	6	4	2	278	29.5184	8.55811	27.9991	17.4873	0.5
308153659	Q9Y4C1	KDM3A	KDM3A	Lysine-specific demethylase 3A	RecName: Full=Lysine-specific demethylase 3A; AltName: Full=JmjC domain-containing histone demethylation protein 2A; AltName: Full=Jumonji domain-containing protein 1A	1.97	1	1	2	3	2	1	1321	147.248	8.07471	2.94616	1.84007	0.5
311033393	P06865	HEXA	HEXA	Beta-hexosaminidase subunit alpha	RecName: Full=Beta-hexosaminidase subunit alpha; AltName: Full=Beta-N-acetylhexosaminidase subunit alpha; Short=Hexosaminidase subunit A; AltName: Full=N-acetyl-beta-glucosaminidase subunit alpha; Flags: Precursor	4.91	1	2	3	6	4	2	529	60.6643	5.16064	14.7141	9.18991	0.5
311033464	Q9H9E3	COG4	COG4	Conserved oligomeric Golgi complex subunit 4	RecName: Full=Conserved oligomeric Golgi complex subunit 4; Short=COG complex subunit 4; AltName: Full=Component of oligomeric Golgi complex 4	4.08	1	2	2	3	2	1	785	89.0264	5.18604	4.9578	3.09647	0.5
311033492	Q9UG56	PISD	PISD	Phosphatidylserine decarboxylase proenzyme	RecName: Full=Phosphatidylserine decarboxylase proenzyme; Contains: RecName: Full=Phosphatidylserine decarboxylase alpha chain; Contains: RecName: Full=Phosphatidylserine decarboxylase beta chain	9.78	1	4	4	9	6	3	409	46.642	9.42236	28.5468	17.8293	0.5
313104040	P53804	TTC3	TTC3	E3 ubiquitin-protein ligase TTC3	RecName: Full=E3 ubiquitin-protein ligase TTC3; AltName: Full=Protein DCRR1; AltName: Full=RING finger protein 105; AltName: Full=TPR repeat protein D; AltName: Full=Tetratricopeptide repeat protein 3; Short=TPR repeat protein 3	0.99	2	1	2	3	2	1	2025	229.724	7.51807	1.92192	1.20036	0.5
313104167	A0AV96	RBM47	RBM47	RNA-binding protein 47	RecName: Full=RNA-binding protein 47; AltName: Full=RNA-binding motif protein 47	8.94	2	4	5	9	6	3	593	64.0582	7.6792	19.6891	12.2971	0.5
313104316	Q92541	RTF1	RTF1	RNA polymerase-associated protein RTF1 homolog	RecName: Full=RNA polymerase-associated protein RTF1 homolog	11.13	1	7	7	18	12	6	710	80.2646	8.14795	32.8891	20.5414	0.5
317373266	P54278	PMS2	PMS2	Mismatch repair endonuclease PMS2	RecName: Full=Mismatch repair endonuclease PMS2; AltName: Full=DNA mismatch repair protein PMS2; AltName: Full=PMS1 protein homolog 2	4.64	1	3	3	3	2	1	862	95.7361	6.85889	4.51494	2.81988	0.5
317373289	O76024	WFS1	WFS1	Wolframin	RecName: Full=Wolframin	7.42	1	6	6	18	12	6	890	100.227	8.04541	26.2374	16.387	0.5
317373312	P47712	PA24A	PLA2G4A	Cytosolic phospholipase A2	RecName: Full=Cytosolic phospholipase A2; Short=cPLA2; AltName: Full=Phospholipase A2 group IVA; Includes: RecName: Full=Phospholipase A2; AltName: Full=Phosphatidylcholine 2-acylhydrolase; Includes: RecName: Full=Lysophospholipase	0.93	1	1	1	3	2	1	749	85.1842	5.37646	5.1961	3.2453	0.5
317373330	P53634	CATC	CTSC	Dipeptidyl peptidase 1	RecName: Full=Dipeptidyl peptidase 1; AltName: Full=Cathepsin C; AltName: Full=Cathepsin J; AltName: Full=Dipeptidyl peptidase I; Short=DPP-I; Short=DPPI; AltName: Full=Dipeptidyl transferase; Contains: RecName: Full=Dipeptidyl peptidase 1 exclusion domain chain; AltName: Full=Dipeptidyl peptidase I exclusion domain chain; Contains: RecName: Full=Dipeptidyl peptidase 1 heavy chain; AltName: Full=…	8.86	1	3	3	9	6	3	463	51.8203	6.99072	25.2173	15.7499	0.5
334302891	Q8NCM2	KCNH5	KCNH5	Potassium voltage-gated channel subfamily H member 5	RecName: Full=Potassium voltage-gated channel subfamily H member 5; AltName: Full=Ether-a-go-go potassium channel 2; Short=hEAG2; AltName: Full=Voltage-gated potassium channel subunit Kv10.2	0.71	1	1	1	3	2	1	988	111.805	7.57666	3.93915	2.46026	0.5
597439562	Q96BW9	TAM41	TAMM41	Phosphatidate cytidylyltransferase, mitochondrial	RecName: Full=Phosphatidate cytidylyltransferase, mitochondrial; AltName: Full=CDP-diacylglycerol synthase; Short=CDP-DAG synthase; AltName: Full=Mitochondrial translocator assembly and maintenance protein 41 homolog; Short=TAM41; Flags: Precursor	11.73	1	4	4	9	6	3	452	51.0337	7.94287	25.831	16.1332	0.5
663434123	Q99550	MPP9	MPHOSPH9	M-phase phosphoprotein 9	RecName: Full=M-phase phosphoprotein 9	1.35	1	1	1	3	2	1	1183	132.942	6.23975	3.28984	2.05472	0.5
678019022	P0DMM9	ST1A3	SULT1A3	Sulfotransferase 1A3	RecName: Full=Sulfotransferase 1A3; Short=ST1A3; AltName: Full=Aryl sulfotransferase 1A3/1A4; AltName: Full=Catecholamine-sulfating phenol sulfotransferase; AltName: Full=HAST3; AltName: Full=M-PST; AltName: Full=Monoamine-sulfating phenol sulfotransferase; AltName: Full=Placental estrogen sulfotransferase; AltName: Full=Sulfotransferase 1A3/1A4; AltName: Full=Sulfotransferase, monoamine-preferri…	13.22	3	4	4	6	4	2	295	34.1741	6.01123	26.3856	16.4795	0.5
693586055	Q9NRC6	SPTN5	SPTBN5	Spectrin beta chain, non-erythrocytic 5	RecName: Full=Spectrin beta chain, non-erythrocytic 5; AltName: Full=Beta-V spectrin	0.6	1	2	2	3	2	1	3674	416.493	6.65381	1.0593	0.661604	0.5
353526311	P60174	TPIS	TPI1	Triosephosphate isomerase	RecName: Full=Triosephosphate isomerase; Short=TIM; AltName: Full=Triose-phosphate isomerase	81.47	1	21	25	492	329	163	286	30.7717	5.92236	2238.51	1385.35	0.495441
20455192	Q9UKK9	NUDT5	NUDT5	ADP-sugar pyrophosphatase	RecName: Full=ADP-sugar pyrophosphatase; AltName: Full=8-oxo-dGDP phosphatase; AltName: Full=Nucleoside diphosphate-linked moiety X motif 5; Short=Nudix motif 5; AltName: Full=YSA1H	46.12	1	10	10	91	61	30	219	24.3122	4.94482	542.019	332.977	0.491803
311033458	P08574	CY1	CYC1	Cytochrome c1, heme protein, mitochondrial	RecName: Full=Cytochrome c1, heme protein, mitochondrial; AltName: Full=Complex III subunit 4; AltName: Full=Complex III subunit IV; AltName: Full=Cytochrome b-c1 complex subunit 4; AltName: Full=Ubiquinol-cytochrome-c reductase complex cytochrome c1 subunit; Short=Cytochrome c-1; Flags: Precursor	30.46	1	8	8	91	61	30	325	35.399	8.99756	365.238	224.375	0.491803
3121763	O15143	ARC1B	ARPC1B	Actin-related protein 2/3 complex subunit 1B	RecName: Full=Actin-related protein 2/3 complex subunit 1B; AltName: Full=Arp2/3 complex 41 kDa subunit; AltName: Full=p41-ARC	30.38	1	9	9	82	55	27	372	40.9234	8.35303	287.706	176.424	0.490909
1351970	P48444	COPD	ARCN1	Coatomer subunit delta	RecName: Full=Coatomer subunit delta; AltName: Full=Archain; AltName: Full=Delta-coat protein; Short=Delta-COP	33.86	1	17	17	76	51	25	511	57.1741	6.21436	194.213	118.92	0.490196
46576651	Q9HB71	CYBP	CACYBP	Calcyclin-binding protein	RecName: Full=Calcyclin-binding protein; Short=CacyBP; Short=hCacyBP; AltName: Full=S100A6-binding protein; AltName: Full=Siah-interacting protein	63.6	1	16	16	146	98	48	228	26.1936	8.25049	836.412	511.733	0.489796
290457628	Q10567	AP1B1	AP1B1	AP-1 complex subunit beta-1	RecName: Full=AP-1 complex subunit beta-1; AltName: Full=Adaptor protein complex AP-1 subunit beta-1; AltName: Full=Adaptor-related protein complex 1 subunit beta-1; AltName: Full=Beta-1-adaptin; AltName: Full=Beta-adaptin 1; AltName: Full=Clathrin assembly protein complex 1 beta large chain; AltName: Full=Golgi adaptor HA1/AP1 adaptin beta subunit	31.51	1	11	28	131	88	43	949	104.57	5.05908	180.445	110.139	0.488636
6919957	Q15382	RHEB	RHEB	GTP-binding protein Rheb	RecName: Full=GTP-binding protein Rheb; AltName: Full=Ras homolog enriched in brain; Flags: Precursor	37.5	1	10	10	52	35	17	184	20.4845	5.92236	370.151	224.579	0.485714
730163	P40261	NNMT	NNMT	Nicotinamide N-methyltransferase	RecName: Full=Nicotinamide N-methyltransferase	30.68	1	7	7	49	33	16	264	29.5551	5.74463	243.242	147.317	0.484848
51704228	P55786	PSA	NPEPPS	Puromycin-sensitive aminopeptidase	RecName: Full=Puromycin-sensitive aminopeptidase; Short=PSA; AltName: Full=Cytosol alanyl aminopeptidase; Short=AAP-S	38.3	2	32	32	245	165	80	919	103.211	5.71924	349.38	211.598	0.484848
728888	P40616	ARL1	ARL1	ADP-ribosylation factor-like protein 1	RecName: Full=ADP-ribosylation factor-like protein 1	41.99	1	6	6	43	29	14	181	20.4044	5.71924	311.78	188.012	0.482759
59803098	Q16851	UGPA	UGP2	UTP--glucose-1-phosphate uridylyltransferase	RecName: Full=UTP--glucose-1-phosphate uridylyltransferase; AltName: Full=UDP-glucose pyrophosphorylase; Short=UDPGP; Short=UGPase	40.16	1	17	17	83	56	27	508	56.9047	8.14795	214.513	129.192	0.482143
46577586	P60981	DEST	DSTN	Destrin	RecName: Full=Destrin; AltName: Full=Actin-depolymerizing factor; Short=ADF	40	1	6	7	40	27	13	165	18.4935	7.85498	318.426	191.512	0.481481
239938724	Q9BVK6	TMED9	TMED9	Transmembrane emp24 domain-containing protein 9	RecName: Full=Transmembrane emp24 domain-containing protein 9; AltName: Full=GMP25; AltName: Full=Glycoprotein 25L2; AltName: Full=p24 family protein alpha-2; Short=p24alpha2; AltName: Full=p25; Flags: Precursor	25.53	1	6	6	40	27	13	235	27.2602	8.01611	223.576	134.466	0.481481
46810392	P61006	RAB8A	RAB8A	Ras-related protein Rab-8A	RecName: Full=Ras-related protein Rab-8A; AltName: Full=Oncogene c-mel; Flags: Precursor	56.04	5	4	13	117	79	38	207	23.6532	9.0708	742.653	446.221	0.481013
134044259	P11177	ODPB	PDHB	Pyruvate dehydrogenase E1 component subunit beta, mitochondrial	RecName: Full=Pyruvate dehydrogenase E1 component subunit beta, mitochondrial; Short=PDHE1-B; Flags: Precursor	54.32	1	14	14	77	52	25	359	39.208	6.65381	281.863	169.271	0.480769
38258905	P28066	PSA5	PSMA5	Proteasome subunit alpha type-5	RecName: Full=Proteasome subunit alpha type-5; AltName: Full=Macropain zeta chain; AltName: Full=Multicatalytic endopeptidase complex zeta chain; AltName: Full=Proteasome zeta chain	51.45	1	10	10	105	71	34	241	26.3942	4.79248	573.285	342.925	0.478873
52000887	P63104	1433Z	YWHAZ	14-3-3 protein zeta/delta	RecName: Full=14-3-3 protein zeta/delta; AltName: Full=Protein kinase C inhibitor protein 1; Short=KCIP-1	82.86	1	17	22	343	232	111	245	27.7277	4.79248	1842.68	1101.27	0.478448
1172837	P43487	RANG	RANBP1	Ran-specific GTPase-activating protein	RecName: Full=Ran-specific GTPase-activating protein; AltName: Full=Ran-binding protein 1; Short=RanBP1	61.69	1	9	9	68	46	22	201	23.2956	5.2876	445.339	266.05	0.478261
3913456	Q16698	DECR	DECR1	2,4-dienoyl-CoA reductase, mitochondrial	RecName: Full=2,4-dienoyl-CoA reductase, mitochondrial; AltName: Full=2,4-dienoyl-CoA reductase [NADPH]; Short=4-enoyl-CoA reductase [NADPH]; Flags: Precursor	22.69	1	6	6	34	23	11	335	36.0448	9.27588	133.602	79.8151	0.478261
37999906	Q96FV9	THOC1	THOC1	THO complex subunit 1	RecName: Full=THO complex subunit 1; Short=Tho1; AltName: Full=Nuclear matrix protein p84; Short=p84N5; AltName: Full=hTREX84	23.29	1	11	11	34	23	11	657	75.6185	4.98291	68.1227	40.6972	0.478261
49065833	P62070	RRAS2	RRAS2	Ras-related protein R-Ras2	RecName: Full=Ras-related protein R-Ras2; AltName: Full=Ras-like protein TC21; AltName: Full=Teratocarcinoma oncogene; Flags: Precursor	44.12	1	5	7	34	23	11	204	23.3847	6.01123	219.395	131.069	0.478261
52001470	P05161	ISG15	ISG15	Ubiquitin-like protein ISG15	RecName: Full=Ubiquitin-like protein ISG15; AltName: Full=Interferon-induced 15 kDa protein; AltName: Full=Interferon-induced 17 kDa protein; Short=IP17; AltName: Full=Ubiquitin cross-reactive protein; Short=hUCRP; Flags: Precursor	18.79	1	3	3	34	23	11	165	17.8763	7.44482	271.252	162.049	0.478261
52782794	Q9NUQ9	FA49B	FAM49B	Protein FAM49B	RecName: Full=Protein FAM49B; AltName: Full=L1	30.56	2	7	7	34	23	11	324	36.7246	6.06201	138.138	82.5249	0.478261
57013007	Q969Q0	RL36L	RPL36AL	60S ribosomal protein L36a-like	RecName: Full=60S ribosomal protein L36a-like	34.91	2	6	6	34	23	11	106	12.4608	10.6528	422.232	252.246	0.478261
460018296	P20338	RAB4A	RAB4A	Ras-related protein Rab-4A	RecName: Full=Ras-related protein Rab-4A	35.32	2	5	6	34	23	11	218	24.3742	6.07471	205.305	122.652	0.478261
6015110	P30040	ERP29	ERP29	Endoplasmic reticulum resident protein 29	RecName: Full=Endoplasmic reticulum resident protein 29; Short=ERp29; AltName: Full=Endoplasmic reticulum resident protein 28; Short=ERp28; AltName: Full=Endoplasmic reticulum resident protein 31; Short=ERp31; Flags: Precursor	44.83	1	10	10	93	63	30	261	28.9752	7.31299	469.709	279.395	0.47619
34222632	Q9H936	GHC1	SLC25A22	Mitochondrial glutamate carrier 1	RecName: Full=Mitochondrial glutamate carrier 1; Short=GC-1; AltName: Full=Glutamate/H(+) symporter 1; AltName: Full=Solute carrier family 25 member 22	33.13	2	9	9	31	21	10	323	34.4483	9.29053	126.516	75.2549	0.47619
134047900	O95197	RTN3	RTN3	Reticulon-3	RecName: Full=Reticulon-3; AltName: Full=Homolog of ASY protein; Short=HAP; AltName: Full=Neuroendocrine-specific protein-like 2; Short=NSP-like protein 2; AltName: Full=Neuroendocrine-specific protein-like II; Short=NSP-like protein II; Short=NSPLII	1.26	1	2	2	31	21	10	1032	112.541	4.95752	39.5976	23.5536	0.47619
31077165	P09661	RU2A	SNRPA1	U2 small nuclear ribonucleoprotein A'	RecName: Full=U2 small nuclear ribonucleoprotein A'; Short=U2 snRNP A'	50.59	1	15	15	59	40	19	255	28.3981	8.6167	305.245	181.113	0.475
46577638	P61026	RAB10	RAB10	Ras-related protein Rab-10	RecName: Full=Ras-related protein Rab-10	54.5	4	9	14	118	80	38	200	22.5266	8.38232	778.375	461.839	0.475
131796	P20340	RAB6A	RAB6A	Ras-related protein Rab-6A	RecName: Full=Ras-related protein Rab-6A; Short=Rab-6	51.44	2	13	14	87	59	28	208	23.5779	5.5415	551.973	327.214	0.474576
317373580	Q9Y3T9	NOC2L	NOC2L	Nucleolar complex protein 2 homolog	RecName: Full=Nucleolar complex protein 2 homolog; Short=Protein NOC2 homolog; AltName: Full=NOC2-like protein; AltName: Full=Novel INHAT repressor	22.96	1	17	17	87	59	28	749	84.8662	5.61768	153.285	90.8685	0.474576
112690	P27348	1433T	YWHAQ	14-3-3 protein theta	RecName: Full=14-3-3 protein theta; AltName: Full=14-3-3 protein T-cell; AltName: Full=14-3-3 protein tau; AltName: Full=Protein HS1	66.12	1	16	20	230	156	74	245	27.7468	4.77979	1239.05	734.18	0.474359
12643324	Q9UBR2	CATZ	CTSZ	Cathepsin Z	RecName: Full=Cathepsin Z; AltName: Full=Cathepsin P; AltName: Full=Cathepsin X; Flags: Precursor	16.17	1	4	4	28	19	9	303	33.8462	7.10791	122.023	72.2	0.473684
13124123	Q13630	FCL	TSTA3	GDP-L-fucose synthase	RecName: Full=GDP-L-fucose synthase; AltName: Full=GDP-4-keto-6-deoxy-D-mannose-3,5-epimerase-4-reductase; AltName: Full=Protein FX; AltName: Full=Red cell NADP(H)-binding protein; AltName: Full=Short-chain dehydrogenase/reductase family 4E member 1	29.91	1	7	7	28	19	9	321	35.87	6.59521	115.18	68.1514	0.473684
74752878	Q9NPA0	EMC7	EMC7	ER membrane protein complex subunit 7	RecName: Full=ER membrane protein complex subunit 7; Flags: Precursor	20.25	1	4	4	28	19	9	242	26.4535	9.24658	152.78	90.3991	0.473684
238054374	P08183	MDR1	ABCB1	Multidrug resistance protein 1	RecName: Full=Multidrug resistance protein 1; AltName: Full=ATP-binding cassette sub-family B member 1; AltName: Full=P-glycoprotein 1; AltName: CD_antigen=CD243	11.25	2	13	13	28	19	9	1280	141.389	8.99756	28.885	17.0911	0.473684
254763309	Q9UKJ3	GPTC8	GPATCH8	G patch domain-containing protein 8	RecName: Full=G patch domain-containing protein 8	9.52	1	11	11	28	19	9	1502	164.098	8.66064	24.6157	14.565	0.473684
46577637	P61020	RAB5B	RAB5B	Ras-related protein Rab-5B	RecName: Full=Ras-related protein Rab-5B	33.49	1	3	6	53	36	17	215	23.6919	8.1333	325.832	192.197	0.472222
131835	P11234	RALB	RALB	Ras-related protein Ral-B	RecName: Full=Ras-related protein Ral-B; Flags: Precursor	31.07	1	5	7	25	17	8	206	23.3939	6.62451	160.587	94.3974	0.470588
14916548	O60884	DNJA2	DNAJA2	DnaJ homolog subfamily A member 2	RecName: Full=DnaJ homolog subfamily A member 2; AltName: Full=Cell cycle progression restoration gene 3 protein; AltName: Full=Dnj3; Short=Dj3; AltName: Full=HIRA-interacting protein 4; AltName: Full=Renal carcinoma antigen NY-REN-14; Flags: Precursor	24.51	1	8	8	25	17	8	412	45.7166	6.48096	80.2936	47.1987	0.470588
46577658	P61086	UBE2K	UBE2K	Ubiquitin-conjugating enzyme E2 K	RecName: Full=Ubiquitin-conjugating enzyme E2 K; AltName: Full=Huntingtin-interacting protein 2; Short=HIP-2; AltName: Full=Ubiquitin carrier protein; AltName: Full=Ubiquitin-conjugating enzyme E2-25 kDa; Short=Ubiquitin-conjugating enzyme E2(25K); Short=Ubiquitin-conjugating enzyme E2-25K; AltName: Full=Ubiquitin-protein ligase	44	1	8	8	25	17	8	200	22.3926	5.43994	165.405	97.2293	0.470588
116242592	Q9H2U2	IPYR2	PPA2	Inorganic pyrophosphatase 2, mitochondrial	RecName: Full=Inorganic pyrophosphatase 2, mitochondrial; AltName: Full=Pyrophosphatase SID6-306; AltName: Full=Pyrophosphate phospho-hydrolase 2; Short=PPase 2; Flags: Precursor	37.43	1	9	10	25	17	8	334	37.896	7.38623	99.0448	58.2211	0.470588
182705230	Q9NNW7	TRXR2	TXNRD2	Thioredoxin reductase 2, mitochondrial	RecName: Full=Thioredoxin reductase 2, mitochondrial; AltName: Full=Selenoprotein Z; Short=SelZ; AltName: Full=TR-beta; AltName: Full=Thioredoxin reductase TR3; Flags: Precursor	19.85	1	7	8	25	17	8	524	56.4716	7.50342	63.1316	37.1104	0.470588
46397659	P60900	PSA6	PSMA6	Proteasome subunit alpha type-6	RecName: Full=Proteasome subunit alpha type-6; AltName: Full=27 kDa prosomal protein; Short=PROS-27; Short=p27K; AltName: Full=Macropain iota chain; AltName: Full=Multicatalytic endopeptidase complex iota chain; AltName: Full=Proteasome iota chain	53.25	1	15	15	169	115	54	246	27.3818	6.75635	909.687	533.575	0.469565
158518532	Q15061	WDR43	WDR43	WD repeat-containing protein 43	RecName: Full=WD repeat-containing protein 43	28.95	1	13	13	47	32	15	677	74.8434	5.56689	91.9794	53.8567	0.46875
74733232	Q9BUL8	PDC10	PDCD10	Programmed cell death protein 10	RecName: Full=Programmed cell death protein 10; AltName: Full=Cerebral cavernous malformations 3 protein; AltName: Full=TF-1 cell apoptosis-related protein 15	44.81	1	9	9	44	30	14	212	24.6858	8.19189	275.369	160.52	0.466667
74735249	Q9Y320	TMX2	TMX2	Thioredoxin-related transmembrane protein 2	RecName: Full=Thioredoxin-related transmembrane protein 2; AltName: Full=Cell proliferation-inducing gene 26 protein; AltName: Full=Thioredoxin domain-containing protein 14; Flags: Precursor	27.7	1	7	7	22	15	7	296	34.0156	8.68994	98.6118	57.4835	0.466667
3219817	Q14116	IL18	IL18	Interleukin-18	RecName: Full=Interleukin-18; Short=IL-18; AltName: Full=Iboctadekin; AltName: Full=Interferon gamma-inducing factor; Short=IFN-gamma-inducing factor; AltName: Full=Interleukin-1 gamma; Short=IL-1 gamma; Flags: Precursor	43.01	1	8	8	41	28	13	193	22.3118	4.66553	282.312	163.728	0.464286
46577655	P61081	UBC12	UBE2M	NEDD8-conjugating enzyme Ubc12	RecName: Full=NEDD8-conjugating enzyme Ubc12; AltName: Full=NEDD8 carrier protein; AltName: Full=NEDD8 protein ligase; AltName: Full=Ubiquitin-conjugating enzyme E2 M	39.34	1	11	11	41	28	13	183	20.8866	7.69385	297.739	172.675	0.464286
130848	P25786	PSA1	PSMA1	Proteasome subunit alpha type-1	RecName: Full=Proteasome subunit alpha type-1; AltName: Full=30 kDa prosomal protein; Short=PROS-30; AltName: Full=Macropain subunit C2; AltName: Full=Multicatalytic endopeptidase complex subunit C2; AltName: Full=Proteasome component C2; AltName: Full=Proteasome nu chain	58.17	1	18	18	180	123	57	263	29.5369	6.60986	910.078	526.813	0.463415
730318	P39687	AN32A	ANP32A	Acidic leucine-rich nuclear phosphoprotein 32 family member A	RecName: Full=Acidic leucine-rich nuclear phosphoprotein 32 family member A; AltName: Full=Acidic nuclear phosphoprotein pp32; Short=pp32; AltName: Full=Leucine-rich acidic nuclear protein; Short=LANP; AltName: Full=Mapmodulin; AltName: Full=Potent heat-stable protein phosphatase 2A inhibitor I1PP2A; AltName: Full=Putative HLA-DR-associated protein I; Short=PHAPI	35.34	3	8	15	79	54	25	249	28.5683	4.09424	422.011	244.049	0.462963
2498106	O00116	ADAS	AGPS	Alkyldihydroxyacetonephosphate synthase, peroxisomal	RecName: Full=Alkyldihydroxyacetonephosphate synthase, peroxisomal; Short=Alkyl-DHAP synthase; AltName: Full=Aging-associated gene 5 protein; AltName: Full=Alkylglycerone-phosphate synthase; Flags: Precursor	16.57	1	9	9	19	13	6	658	72.8658	7.34229	38.4456	22.1647	0.461538
8134663	O75880	SCO1	SCO1	Protein SCO1 homolog, mitochondrial	RecName: Full=Protein SCO1 homolog, mitochondrial; Flags: Precursor	25.58	1	5	5	19	13	6	301	33.7925	8.88037	84.0439	48.4531	0.461538
71153839	O75934	SPF27	BCAS2	Pre-mRNA-splicing factor SPF27	RecName: Full=Pre-mRNA-splicing factor SPF27; AltName: Full=Breast carcinoma-amplified sequence 2; AltName: Full=DNA amplified in mammary carcinoma 1 protein; AltName: Full=Spliceosome-associated protein SPF 27	44	1	10	10	19	13	6	225	26.115	5.65576	112.432	64.8195	0.461538
73920837	Q9Y4W2	LAS1L	LAS1L	Ribosomal biogenesis protein LAS1L	RecName: Full=Ribosomal biogenesis protein LAS1L; AltName: Full=Protein LAS1 homolog	22.62	1	12	12	38	26	12	734	83.0128	4.729	68.9297	39.7395	0.461538
74731365	Q96CP2	FWCH2	FLYWCH2	FLYWCH family member 2	RecName: Full=FLYWCH family member 2	55	1	5	5	19	13	6	140	14.5545	8.45557	180.694	104.174	0.461538
74736141	Q5RKV6	EXOS6	EXOSC6	Exosome complex component MTR3	RecName: Full=Exosome complex component MTR3; AltName: Full=Exosome component 6; AltName: Full=mRNA transport regulator 3 homolog; Short=hMtr3; AltName: Full=p11	23.53	1	6	6	19	13	6	272	28.2177	6.27783	93.0044	53.6191	0.461538
229462789	Q9Y6M7	S4A7	SLC4A7	Sodium bicarbonate cotransporter 3	RecName: Full=Sodium bicarbonate cotransporter 3; AltName: Full=Electroneutral Na/HCO(3) cotransporter; AltName: Full=Sodium bicarbonate cotransporter 2; AltName: Full=Sodium bicarbonate cotransporter 2b; Short=Bicarbonate transporter; AltName: Full=Solute carrier family 4 member 7	8.9	1	8	8	19	13	6	1214	135.957	6.7124	20.8379	12.0135	0.461538
296453017	Q9UL46	PSME2	PSME2	Proteasome activator complex subunit 2	RecName: Full=Proteasome activator complex subunit 2; AltName: Full=11S regulator complex subunit beta; Short=REG-beta; AltName: Full=Activator of multicatalytic protease subunit 2; AltName: Full=Proteasome activator 28 subunit beta; Short=PA28b; Short=PA28beta	55.65	1	12	12	76	52	24	239	27.3843	5.73193	423.384	244.09	0.461538
21264423	P21266	GSTM3	GSTM3	Glutathione S-transferase Mu 3	RecName: Full=Glutathione S-transferase Mu 3; AltName: Full=GST class-mu 3; AltName: Full=GSTM3-3; Short=hGSTM3-3	59.56	2	14	15	168	115	53	225	26.5421	5.5415	994.591	572.572	0.46087
71153593	Q9NXF1	TEX10	TEX10	Testis-expressed sequence 10 protein	RecName: Full=Testis-expressed sequence 10 protein	24.43	1	19	19	73	50	23	929	105.608	9.36377	104.733	60.1796	0.46
158518391	P45880	VDAC2	VDAC2	Voltage-dependent anion-selective channel protein 2	RecName: Full=Voltage-dependent anion-selective channel protein 2; Short=VDAC-2; Short=hVDAC2; AltName: Full=Outer mitochondrial membrane protein porin 2	45.92	1	13	13	270	185	85	294	31.5465	7.56201	1224.49	702.763	0.459459
32699512	Q15370	ELOB	TCEB2	Transcription elongation factor B polypeptide 2	RecName: Full=Transcription elongation factor B polypeptide 2; AltName: Full=Elongin 18 kDa subunit; AltName: Full=Elongin-B; Short=EloB; AltName: Full=RNA polymerase II transcription factor SIII subunit B; AltName: Full=SIII p18	58.47	1	7	7	35	24	11	118	13.1246	4.88135	395.784	226.594	0.458333
134095	P08579	RU2B	SNRPB2	U2 small nuclear ribonucleoprotein B''	RecName: Full=U2 small nuclear ribonucleoprotein B''; Short=U2 snRNP B''	41.33	1	6	9	51	35	16	225	25.4701	9.71533	302.702	172.852	0.457143
62901043	Q96E11	RRFM	MRRF	Ribosome-recycling factor, mitochondrial	RecName: Full=Ribosome-recycling factor, mitochondrial; Short=RRF; AltName: Full=Ribosome-releasing factor, mitochondrial; Flags: Precursor	30.15	1	8	8	51	35	16	262	29.2586	9.78857	259.954	148.442	0.457143
251757423	Q9Y6M5	ZNT1	SLC30A1	Zinc transporter 1	RecName: Full=Zinc transporter 1; Short=ZnT-1; AltName: Full=Solute carrier family 30 member 1	32.15	1	11	11	51	35	16	507	55.2641	6.48096	134.335	76.7095	0.457143
1351111	P49458	SRP09	SRP9	Signal recognition particle 9 kDa protein	RecName: Full=Signal recognition particle 9 kDa protein; Short=SRP9	11.63	1	2	2	16	11	5	86	10.1051	7.97217	248.899	141.322	0.454545
9296942	O60563	CCNT1	CCNT1	Cyclin-T1	RecName: Full=Cyclin-T1; Short=CycT1; Short=Cyclin-T	16.12	1	7	7	16	11	5	726	80.6345	8.77783	29.4839	16.7406	0.454545
13633907	P82914	RT15	MRPS15	28S ribosomal protein S15, mitochondrial	RecName: Full=28S ribosomal protein S15, mitochondrial; Short=MRP-S15; Short=S15mt; Flags: Precursor	23.35	1	6	6	16	11	5	257	29.8234	10.4771	83.2892	47.2905	0.454545
17380133	O75323	NIPS2	GBAS	Protein NipSnap homolog 2	RecName: Full=Protein NipSnap homolog 2; Short=NipSnap2; AltName: Full=Glioblastoma-amplified sequence	17.13	1	4	4	16	11	5	286	33.7212	9.36377	74.8438	42.4953	0.454545
18203316	Q9NR28	DBLOH	DIABLO	Diablo homolog, mitochondrial	RecName: Full=Diablo homolog, mitochondrial; AltName: Full=Direct IAP-binding protein with low pI; AltName: Full=Second mitochondria-derived activator of caspase; Short=Smac; Flags: Precursor	27.62	1	6	6	16	11	5	239	27.1137	5.89697	89.562	50.8521	0.454545
55584162	P40222	TXLNA	TXLNA	Alpha-taxilin	RecName: Full=Alpha-taxilin	33.7	1	13	13	32	22	10	546	61.8532	6.52197	78.4078	44.5189	0.454545
73920459	Q9BRG1	VPS25	VPS25	Vacuolar protein-sorting-associated protein 25	RecName: Full=Vacuolar protein-sorting-associated protein 25; Short=hVps25; AltName: Full=Dermal papilla-derived protein 9; AltName: Full=ELL-associated protein of 20 kDa; AltName: Full=ESCRT-II complex subunit VPS25	34.66	1	5	5	16	11	5	176	20.7345	6.34131	121.621	69.0549	0.454545
125987797	Q9BUT1	BDH2	BDH2	3-hydroxybutyrate dehydrogenase type 2	RecName: Full=3-hydroxybutyrate dehydrogenase type 2; AltName: Full=Dehydrogenase/reductase SDR family member 6; AltName: Full=Oxidoreductase UCPA; AltName: Full=R-beta-hydroxybutyrate dehydrogenase	28.16	1	5	5	16	11	5	245	26.7067	7.6499	87.3687	49.6068	0.454545
257051064	Q96EE3	SEH1	SEH1L	Nucleoporin SEH1	RecName: Full=Nucleoporin SEH1; AltName: Full=Nup107-160 subcomplex subunit SEH1; AltName: Full=SEC13-like protein	19.17	1	5	5	16	11	5	360	39.6234	8.08936	59.4592	33.7602	0.454545
130861	P25789	PSA4	PSMA4	Proteasome subunit alpha type-4	RecName: Full=Proteasome subunit alpha type-4; AltName: Full=Macropain subunit C9; AltName: Full=Multicatalytic endopeptidase complex subunit C9; AltName: Full=Proteasome component C9; AltName: Full=Proteasome subunit L	45.21	1	12	12	109	75	34	261	29.4652	7.72314	559.178	316.647	0.453333
134092	P09012	SNRPA	SNRPA	U1 small nuclear ribonucleoprotein A	RecName: Full=U1 small nuclear ribonucleoprotein A; Short=U1 snRNP A; Short=U1-A; Short=U1A	35.82	1	7	10	61	42	19	282	31.2592	9.83252	289.821	163.773	0.452381
47116568	Q96EK6	GNA1	GNPNAT1	Glucosamine 6-phosphate N-acetyltransferase	RecName: Full=Glucosamine 6-phosphate N-acetyltransferase; AltName: Full=Phosphoglucosamine acetylase; AltName: Full=Phosphoglucosamine transacetylase	32.61	1	5	5	29	20	9	184	20.7356	7.98682	211.515	118.895	0.45
50400302	Q13564	ULA1	NAE1	NEDD8-activating enzyme E1 regulatory subunit	RecName: Full=NEDD8-activating enzyme E1 regulatory subunit; AltName: Full=Amyloid beta precursor protein-binding protein 1, 59 kDa; Short=APP-BP1; AltName: Full=Amyloid protein-binding protein 1; AltName: Full=Proto-oncogene protein 1	20.6	1	8	8	29	20	9	534	60.2086	5.40186	72.8816	40.9674	0.45
59800216	P62308	RUXG	SNRPG	Small nuclear ribonucleoprotein G	RecName: Full=Small nuclear ribonucleoprotein G; Short=snRNP-G; AltName: Full=Sm protein G; Short=Sm-G; Short=SmG	39.47	2	7	7	29	20	9	76	8.49043	8.88037	512.089	287.85	0.45
206558325	A6NL28	TPM3L		Putative tropomyosin alpha-3 chain-like protein	RecName: Full=Putative tropomyosin alpha-3 chain-like protein	17.49	1	3	4	29	20	9	223	26.2529	4.51318	174.524	98.1013	0.45
56405325	P23919	KTHY	DTYMK	Thymidylate kinase	RecName: Full=Thymidylate kinase; AltName: Full=dTMP kinase	48.58	1	11	11	42	29	13	212	23.8045	8.26514	266.19	149.054	0.448276
172046061	O75054	IGSF3	IGSF3	Immunoglobulin superfamily member 3	RecName: Full=Immunoglobulin superfamily member 3; Short=IgSF3; AltName: Full=Glu-Trp-Ile EWI motif-containing protein 3; Short=EWI-3; Flags: Precursor	17.76	1	16	16	42	29	13	1194	135.112	6.07471	47.2632	26.4653	0.448276
1345593	Q04917	1433F	YWHAH	14-3-3 protein eta	RecName: Full=14-3-3 protein eta; AltName: Full=Protein AS1	44.72	1	10	14	97	67	30	246	28.201	4.84326	529.991	296.431	0.447761
118161	P21291	CSRP1	CSRP1	Cysteine and glycine-rich protein 1	RecName: Full=Cysteine and glycine-rich protein 1; AltName: Full=Cysteine-rich protein 1; Short=CRP; Short=CRP1; AltName: Full=Epididymis luminal protein 141; Short=HEL-141	60.1	1	10	10	81	56	25	193	20.5538	8.57275	564.625	314.862	0.446429
131869	P01112	RASH	HRAS	GTPase HRas	RecName: Full=GTPase HRas; AltName: Full=H-Ras-1; AltName: Full=Ha-Ras; AltName: Full=Transforming protein p21; AltName: Full=c-H-ras; AltName: Full=p21ras; Contains: RecName: Full=GTPase HRas, N-terminally processed; Flags: Precursor	20.11	1	1	3	13	9	4	189	21.2846	5.31299	92.6637	51.4441	0.444444
136652	P17480	UBF1	UBTF	Nucleolar transcription factor 1	RecName: Full=Nucleolar transcription factor 1; AltName: Full=Autoantigen NOR-90; AltName: Full=Upstream-binding factor 1; Short=UBF-1	17.67	1	11	11	52	36	16	764	89.3502	5.80811	91.6934	50.9054	0.444444
1346792	P49642	PRI1	PRIM1	DNA primase small subunit	RecName: Full=DNA primase small subunit; AltName: Full=DNA primase 49 kDa subunit; Short=p49	16.67	1	6	6	13	9	4	420	49.8704	8.20654	41.6987	23.1498	0.444444
1708404	P51553	IDH3G	IDH3G	Isocitrate dehydrogenase [NAD] subunit gamma, mitochondrial	RecName: Full=Isocitrate dehydrogenase [NAD] subunit gamma, mitochondrial; AltName: Full=Isocitric dehydrogenase subunit gamma; AltName: Full=NAD(+)-specific ICDH subunit gamma; Flags: Precursor	18.32	1	4	4	13	9	4	393	42.7671	8.49951	44.5635	24.7403	0.444444
3915660	Q16850	CP51A	CYP51A1	Lanosterol 14-alpha demethylase	RecName: Full=Lanosterol 14-alpha demethylase; Short=LDM; AltName: Full=CYPLI; AltName: Full=Cytochrome P450 51A1; AltName: Full=Cytochrome P450-14DM; Short=Cytochrome P45014DM; AltName: Full=Cytochrome P450LI; AltName: Full=Sterol 14-alpha demethylase	17.5	1	7	7	13	9	4	503	56.7695	8.52881	34.818	19.3299	0.444444
6226858	P49770	EI2BB	EIF2B2	Translation initiation factor eIF-2B subunit beta	RecName: Full=Translation initiation factor eIF-2B subunit beta; AltName: Full=S20I15; AltName: Full=S20III15; AltName: Full=eIF-2B GDP-GTP exchange factor subunit beta	23.93	1	6	6	13	9	4	351	38.9649	6.16357	49.8959	27.7007	0.444444
8039804	P51970	NDUA8	NDUFA8	NADH dehydrogenase [ubiquinone] 1 alpha subcomplex subunit 8	RecName: Full=NADH dehydrogenase [ubiquinone] 1 alpha subcomplex subunit 8; AltName: Full=Complex I-19kD; Short=CI-19kD; AltName: Full=Complex I-PGIV; Short=CI-PGIV; AltName: Full=NADH-ubiquinone oxidoreductase 19 kDa subunit	31.4	1	3	3	13	9	4	172	20.0921	7.6499	101.822	56.5287	0.444444
9296956	Q99808	S29A1	SLC29A1	Equilibrative nucleoside transporter 1	RecName: Full=Equilibrative nucleoside transporter 1; AltName: Full=Equilibrative nitrobenzylmercaptopurine riboside-sensitive nucleoside transporter; Short=Equilibrative NBMPR-sensitive nucleoside transporter; AltName: Full=Nucleoside transporter, es-type; AltName: Full=Solute carrier family 29 member 1	10.53	1	4	4	13	9	4	456	50.1864	8.29443	38.4067	21.3222	0.444444
12643271	P21281	VATB2	ATP6V1B2	V-type proton ATPase subunit B, brain isoform	RecName: Full=V-type proton ATPase subunit B, brain isoform; Short=V-ATPase subunit B 2; AltName: Full=Endomembrane proton pump 58 kDa subunit; AltName: Full=HO57; AltName: Full=Vacuolar proton pump subunit B 2	20.35	2	8	8	26	18	8	511	56.4649	5.80811	68.5458	38.0545	0.444444
19863260	Q13617	CUL2	CUL2	Cullin-2	RecName: Full=Cullin-2; Short=CUL-2	37.05	1	22	23	78	54	24	745	86.9268	6.91748	141.048	78.3055	0.444444
30913107	Q96JJ3	ELMO2	ELMO2	Engulfment and cell motility protein 2	RecName: Full=Engulfment and cell motility protein 2; AltName: Full=Protein ced-12 homolog A; Short=hCed-12A	6.67	1	4	4	13	9	4	720	82.5623	5.89697	24.3242	13.5041	0.444444
50400648	Q9GZP9	DERL2	DERL2	Derlin-2	RecName: Full=Derlin-2; AltName: Full=Degradation in endoplasmic reticulum protein 2; Short=DERtrin-2; AltName: Full=Der1-like protein 2; AltName: Full=F-LAN-1; AltName: Full=F-LANa	4.6	1	1	1	26	18	8	239	27.5493	7.28369	146.556	81.3634	0.444444
51338827	Q9P2I0	CPSF2	CPSF2	Cleavage and polyadenylation specificity factor subunit 2	RecName: Full=Cleavage and polyadenylation specificity factor subunit 2; AltName: Full=Cleavage and polyadenylation specificity factor 100 kDa subunit; Short=CPSF 100 kDa subunit	10.87	1	7	7	13	9	4	782	88.4307	5.10986	22.3957	12.4334	0.444444
52782787	Q8WXX5	DNJC9	DNAJC9	DnaJ homolog subfamily C member 9	RecName: Full=DnaJ homolog subfamily C member 9; AltName: Full=DnaJ protein SB73	22.31	1	4	4	13	9	4	260	29.8911	5.73193	67.3594	37.3959	0.444444
60393871	Q9BUI4	RPC3	POLR3C	DNA-directed RNA polymerase III subunit RPC3	RecName: Full=DNA-directed RNA polymerase III subunit RPC3; Short=RNA polymerase III subunit C3; AltName: Full=DNA-directed RNA polymerase III subunit C; AltName: Full=RNA polymerase III 62 kDa subunit; Short=RPC62	19.66	1	8	8	13	9	4	534	60.5732	7.31299	32.7967	18.2077	0.444444
67460963	Q8WW12	PCNP	PCNP	PEST proteolytic signal-containing nuclear protein	RecName: Full=PEST proteolytic signal-containing nuclear protein; Short=PCNP; Short=PEST-containing nuclear protein	30.9	1	4	4	26	18	8	178	18.9134	7.48877	196.78	109.246	0.444444
67461056	Q8N6R0	MET13	METTL13	Methyltransferase-like protein 13	RecName: Full=Methyltransferase-like protein 13	12.73	1	6	6	13	9	4	699	78.7175	6.72705	25.055	13.9098	0.444444
74731063	Q969U7	PSMG2	PSMG2	Proteasome assembly chaperone 2	RecName: Full=Proteasome assembly chaperone 2; Short=PAC-2; AltName: Full=Hepatocellular carcinoma-susceptibility protein 3; AltName: Full=Tumor necrosis factor superfamily member 5-induced protein 1	13.26	1	5	5	13	9	4	264	29.377	6.97607	66.3388	36.8293	0.444444
74747342	Q5VW36	FOCAD	FOCAD	Focadhesin	RecName: Full=Focadhesin	4.28	1	7	7	13	9	4	1801	199.944	6.62451	9.72429	5.39863	0.444444
77416392	O75122	CLAP2	CLASP2	CLIP-associating protein 2	RecName: Full=CLIP-associating protein 2; AltName: Full=Cytoplasmic linker-associated protein 2; AltName: Full=Protein Orbit homolog 2; Short=hOrbit2	13.14	1	8	12	26	18	8	1294	141.046	8.47021	27.0687	15.0277	0.444444
116241364	Q14192	FHL2	FHL2	Four and a half LIM domains protein 2	RecName: Full=Four and a half LIM domains protein 2; Short=FHL-2; AltName: Full=LIM domain protein DRAL; AltName: Full=Skeletal muscle LIM-protein 3; Short=SLIM-3	17.56	1	4	4	13	9	4	279	32.1706	7.54736	62.7722	34.8492	0.444444
116242808	Q15022	SUZ12	SUZ12	Polycomb protein SUZ12	RecName: Full=Polycomb protein SUZ12; AltName: Full=Chromatin precipitated E2F target 9 protein; Short=ChET 9 protein; AltName: Full=Joined to JAZF1 protein; AltName: Full=Suppressor of zeste 12 protein homolog	8.8	1	5	5	13	9	4	739	83.0026	8.80713	23.6988	13.1569	0.444444
311033442	Q16836	HCDH	HADH	Hydroxyacyl-coenzyme A dehydrogenase, mitochondrial	RecName: Full=Hydroxyacyl-coenzyme A dehydrogenase, mitochondrial; Short=HCDH; AltName: Full=Medium and short-chain L-3-hydroxyacyl-coenzyme A dehydrogenase; AltName: Full=Short-chain 3-hydroxyacyl-CoA dehydrogenase; Flags: Precursor	41.4	1	8	8	39	27	12	314	34.2719	8.85107	167.326	92.8942	0.444444
2497824	Q14566	MCM6	MCM6	DNA replication licensing factor MCM6	RecName: Full=DNA replication licensing factor MCM6; AltName: Full=p105MCM	38	1	29	29	242	168	74	821	92.8312	5.41455	398.195	219.092	0.440476
13124696	P47756	CAPZB	CAPZB	F-actin-capping protein subunit beta	RecName: Full=F-actin-capping protein subunit beta; AltName: Full=CapZ beta	51.26	1	14	14	108	75	33	277	31.3308	5.59229	526.879	289.582	0.44
146286068	Q8WUY1	THEM6	THEM6	Protein THEM6	RecName: Full=Protein THEM6; AltName: Full=Mesenchymal stem cell protein DSCD75; AltName: Full=Thioesterase superfamily member 6; Flags: Precursor	35.58	1	8	8	36	25	11	208	23.8499	9.5542	233.887	128.548	0.44
8928564	Q01780	EXOSX	EXOSC10	Exosome component 10	RecName: Full=Exosome component 10; AltName: Full=Autoantigen PM/Scl 2; AltName: Full=P100 polymyositis-scleroderma overlap syndrome-associated autoantigen; AltName: Full=Polymyositis/scleroderma autoantigen 100 kDa; Short=PM/Scl-100; AltName: Full=Polymyositis/scleroderma autoantigen 2	27.57	1	18	18	46	32	14	885	100.768	8.45557	70.3616	38.4523	0.4375
20141568	P48735	IDHP	IDH2	Isocitrate dehydrogenase [NADP], mitochondrial	RecName: Full=Isocitrate dehydrogenase [NADP], mitochondrial; Short=IDH; AltName: Full=ICD-M; AltName: Full=IDP; AltName: Full=NADP(+)-specific ICDH; AltName: Full=Oxalosuccinate decarboxylase; Flags: Precursor	19.69	1	6	8	23	16	7	452	50.8769	8.68994	68.8828	37.6441	0.4375
74761587	Q9HA77	SYCM	CARS2	Probable cysteine--tRNA ligase, mitochondrial	RecName: Full=Probable cysteine--tRNA ligase, mitochondrial; AltName: Full=Cysteinyl-tRNA synthetase; Short=CysRS; Flags: Precursor	14.18	1	6	6	23	16	7	564	62.1847	8.33838	55.2039	30.1687	0.4375
93141311	Q9UHD8	42256	42256	Septin-9	RecName: Full=Septin-9; AltName: Full=MLL septin-like fusion protein MSF-A; Short=MLL septin-like fusion protein; AltName: Full=Ovarian/Breast septin; Short=Ov/Br septin; AltName: Full=Septin D1	48.46	1	20	20	112	78	34	586	65.3608	8.96826	259.016	141.032	0.435897
12229771	Q9Y678	COPG1	COPG1	Coatomer subunit gamma-1	RecName: Full=Coatomer subunit gamma-1; AltName: Full=Gamma-1-coat protein; Short=Gamma-1-COP	38.33	1	24	27	145	101	44	874	97.6555	5.46533	224.874	122.371	0.435644
7387511	O95336	6PGL	PGLS	6-phosphogluconolactonase	RecName: Full=6-phosphogluconolactonase; Short=6PGL	43.8	1	9	9	66	46	20	258	27.5296	6.04932	346.95	188.429	0.434783
13633613	Q9UL25	RAB21	RAB21	Ras-related protein Rab-21	RecName: Full=Ras-related protein Rab-21; Flags: Precursor	29.78	1	7	7	33	23	10	225	24.3323	7.94287	198.918	108.033	0.434783
20141931	P53007	TXTP	SLC25A1	Tricarboxylate transport protein, mitochondrial	RecName: Full=Tricarboxylate transport protein, mitochondrial; AltName: Full=Citrate transport protein; Short=CTP; AltName: Full=Solute carrier family 25 member 1; AltName: Full=Tricarboxylate carrier protein; Flags: Precursor	31.19	1	7	7	33	23	10	311	33.991	9.89111	143.912	78.1586	0.434783
50403748	P55735	SEC13	SEC13	Protein SEC13 homolog	RecName: Full=Protein SEC13 homolog; AltName: Full=SEC13-like protein 1; AltName: Full=SEC13-related protein	36.02	1	8	8	33	23	10	322	35.5181	5.47803	138.996	75.4886	0.434783
55976562	Q92905	CSN5	COPS5	COP9 signalosome complex subunit 5	RecName: Full=COP9 signalosome complex subunit 5; Short=SGN5; Short=Signalosome subunit 5; AltName: Full=Jun activation domain-binding protein 1	29.94	1	8	8	33	23	10	334	37.5547	6.53662	134.002	72.7764	0.434783
47117724	P61289	PSME3	PSME3	Proteasome activator complex subunit 3	RecName: Full=Proteasome activator complex subunit 3; AltName: Full=11S regulator complex subunit gamma; Short=REG-gamma; AltName: Full=Activator of multicatalytic protease subunit 3; AltName: Full=Ki nuclear autoantigen; AltName: Full=Proteasome activator 28 subunit gamma; Short=PA28g; Short=PA28gamma	49.61	1	11	11	76	53	23	254	29.4876	5.94775	406.042	220.106	0.433962
20455193	Q9UKX7	NUP50	NUP50	Nuclear pore complex protein Nup50	RecName: Full=Nuclear pore complex protein Nup50; AltName: Full=50 kDa nucleoporin; AltName: Full=Nuclear pore-associated protein 60 kDa-like; AltName: Full=Nucleoporin Nup50	30.56	1	10	10	43	30	13	468	50.1132	7.06396	124.74	67.5203	0.433333
24212369	P82930	RT34	MRPS34	28S ribosomal protein S34, mitochondrial	RecName: Full=28S ribosomal protein S34, mitochondrial; Short=MRP-S34; Short=S34mt	41.74	1	9	9	43	30	13	218	25.6345	9.979	267.79	144.952	0.433333
728880	P41227	NAA10	NAA10	N-alpha-acetyltransferase 10	RecName: Full=N-alpha-acetyltransferase 10; AltName: Full=N-terminal acetyltransferase complex ARD1 subunit homolog A; AltName: Full=NatA catalytic subunit Naa10	40	2	7	7	20	14	6	235	26.4419	5.64307	115.928	62.0612	0.428571
730028	P40692	MLH1	MLH1	DNA mismatch repair protein Mlh1	RecName: Full=DNA mismatch repair protein Mlh1; AltName: Full=MutL protein homolog 1	9.66	1	5	5	10	7	3	756	84.548	5.71924	18.018	9.64576	0.428571
1723133	P51809	VAMP7	VAMP7	Vesicle-associated membrane protein 7	RecName: Full=Vesicle-associated membrane protein 7; Short=VAMP-7; AltName: Full=Synaptobrevin-like protein 1; AltName: Full=Tetanus-insensitive VAMP; Short=Ti-VAMP	21.36	1	4	4	10	7	3	220	24.919	8.60205	61.9162	33.1463	0.428571
2493531	Q14790	CASP8	CASP8	Caspase-8	RecName: Full=Caspase-8; Short=CASP-8; AltName: Full=Apoptotic cysteine protease; AltName: Full=Apoptotic protease Mch-5; AltName: Full=CAP4; AltName: Full=FADD-homologous ICE/ced-3-like protease; AltName: Full=FADD-like ICE; Short=FLICE; AltName: Full=ICE-like apoptotic protease 5; AltName: Full=MORT1-associated ced-3 homolog; Short=MACH; Contains: RecName: Full=Caspase-8 subunit p18; Contains: …	9.19	1	4	4	10	7	3	479	55.3556	5.09717	28.4375	15.2238	0.428571
2499600	Q16539	MK14	MAPK14	Mitogen-activated protein kinase 14	RecName: Full=Mitogen-activated protein kinase 14; Short=MAP kinase 14; Short=MAPK 14; AltName: Full=Cytokine suppressive anti-inflammatory drug-binding protein; Short=CSAID-binding protein; Short=CSBP; AltName: Full=MAP kinase MXI2; AltName: Full=MAX-interacting protein 2; AltName: Full=Mitogen-activated protein kinase p38 alpha; Short=MAP kinase p38 alpha; AltName: Full=Stress-activated protein…	15.56	8	4	5	10	7	3	360	41.267	5.78271	37.8377	20.2561	0.428571
20139691	Q9BQ48	RM34	MRPL34	39S ribosomal protein L34, mitochondrial	RecName: Full=39S ribosomal protein L34, mitochondrial; Short=L34mt; Short=MRP-L34; Flags: Precursor	27.17	1	6	6	20	14	6	92	10.1586	12.2495	296.121	158.526	0.428571
28558074	Q9ULK4	MED23	MED23	Mediator of RNA polymerase II transcription subunit 23	RecName: Full=Mediator of RNA polymerase II transcription subunit 23; AltName: Full=Activator-recruited cofactor 130 kDa component; Short=ARC130; AltName: Full=Cofactor required for Sp1 transcriptional activation subunit 3; Short=CRSP complex subunit 3; AltName: Full=Mediator complex subunit 23; AltName: Full=Protein sur-2 homolog; Short=hSur-2; AltName: Full=Transcriptional coactivator CRSP130; …	3.36	1	4	4	10	7	3	1368	156.372	7.40088	9.95729	5.33055	0.428571
38258809	Q8TAA9	VANG1	VANGL1	Vang-like protein 1	RecName: Full=Vang-like protein 1; AltName: Full=Loop-tail protein 2 homolog; Short=LPP2; AltName: Full=Strabismus 2; AltName: Full=Van Gogh-like protein 1	9.54	1	4	4	10	7	3	524	59.9372	8.80713	25.9954	13.9164	0.428571
45476991	Q9Y223	GLCNE	GNE	Bifunctional UDP-N-acetylglucosamine 2-epimerase/N-acetylmannosamine kinase	RecName: Full=Bifunctional UDP-N-acetylglucosamine 2-epimerase/N-acetylmannosamine kinase; AltName: Full=UDP-GlcNAc-2-epimerase/ManAc kinase; Includes: RecName: Full=UDP-N-acetylglucosamine 2-epimerase (hydrolyzing); AltName: Full=UDP-GlcNAc-2-epimerase; AltName: Full=Uridine diphosphate-N-acetylglucosamine-2-epimerase; Includes: RecName: Full=N-acetylmannosamine kinase; AltName: Full=ManAc kinase	11.5	1	7	7	20	14	6	722	79.2241	6.80029	37.7329	20.2	0.428571
48474983	Q9NRW3	ABC3C	APOBEC3C	DNA dC->dU-editing enzyme APOBEC-3C	RecName: Full=DNA dC->dU-editing enzyme APOBEC-3C; Short=A3C; AltName: Full=APOBEC1-like; AltName: Full=Phorbolin I	19.47	3	3	3	10	7	3	190	22.811	7.59131	71.6925	38.38	0.428571
50400303	Q13601	KRR1	KRR1	KRR1 small subunit processome component homolog	RecName: Full=KRR1 small subunit processome component homolog; AltName: Full=HIV-1 Rev-binding protein 2; AltName: Full=KRR-R motif-containing protein 1; AltName: Full=Rev-interacting protein 1; Short=Rip-1	16.8	1	5	5	10	7	3	381	43.6377	9.77393	35.7522	19.1396	0.428571
68056598	Q14376	GALE	GALE	UDP-glucose 4-epimerase	RecName: Full=UDP-glucose 4-epimerase; AltName: Full=Galactowaldenase; AltName: Full=UDP-N-acetylgalactosamine 4-epimerase; Short=UDP-GalNAc 4-epimerase; AltName: Full=UDP-N-acetylglucosamine 4-epimerase; Short=UDP-GlcNAc 4-epimerase; AltName: Full=UDP-galactose 4-epimerase	14.66	1	4	4	10	7	3	348	38.2573	6.72705	39.1424	20.9546	0.428571
73919222	Q96GG9	DCNL1	DCUN1D1	DCN1-like protein 1	RecName: Full=DCN1-like protein 1; AltName: Full=DCUN1 domain-containing protein 1; AltName: Full=Defective in cullin neddylation protein 1-like protein 1; AltName: Full=Squamous cell carcinoma-related oncogene	22.01	1	5	5	10	7	3	259	30.1051	5.33838	52.5929	28.1552	0.428571
74721018	Q9UKY7	CDV3	CDV3	Protein CDV3 homolog	RecName: Full=Protein CDV3 homolog	46.12	1	4	4	10	7	3	258	27.3184	6.40479	52.7968	28.2643	0.428571
74727734	Q86WX3	AROS	RPS19BP1	Active regulator of SIRT1	RecName: Full=Active regulator of SIRT1; AltName: Full=40S ribosomal protein S19-binding protein 1; Short=RPS19-binding protein 1; Short=S19BP	34.56	1	3	3	10	7	3	136	15.4244	10.7407	100.159	53.6191	0.428571
74734683	Q9NX18	SDHF2	SDHAF2	Succinate dehydrogenase assembly factor 2, mitochondrial	RecName: Full=Succinate dehydrogenase assembly factor 2, mitochondrial; Short=SDH assembly factor 2; Short=SDHAF2; Flags: Precursor	12.65	1	3	3	10	7	3	166	19.587	6.80029	82.0577	43.9289	0.428571
74734761	Q9P015	RM15	MRPL15	39S ribosomal protein L15, mitochondrial	RecName: Full=39S ribosomal protein L15, mitochondrial; Short=L15mt; Short=MRP-L15; Flags: Precursor	41.22	1	10	10	20	14	6	296	33.3989	10.0083	92.0376	49.2716	0.428571
74746896	Q5VT66	42064	42064	Mitochondrial amidoxime-reducing component 1	RecName: Full=Mitochondrial amidoxime-reducing component 1; Short=mARC1; AltName: Full=Molybdenum cofactor sulfurase C-terminal domain-containing protein 1; Short=MOSC domain-containing protein 1; Short=Moco sulfurase C-terminal domain-containing protein 1	14.54	1	3	4	10	7	3	337	37.4755	8.88037	40.4201	21.6386	0.428571
74748242	Q687X5	STEA4	STEAP4	Metalloreductase STEAP4	RecName: Full=Metalloreductase STEAP4; AltName: Full=Six-transmembrane epithelial antigen of prostate 4; AltName: Full=SixTransMembrane protein of prostate 2; AltName: Full=Tumor necrosis factor, alpha-induced protein 9	35.95	1	11	11	60	42	18	459	51.9475	9.29053	178.06	95.3228	0.428571
74751288	Q8NFQ8	TOIP2	TOR1AIP2	Torsin-1A-interacting protein 2	RecName: Full=Torsin-1A-interacting protein 2; AltName: Full=Lumenal domain-like LAP1	38.3	1	9	9	20	14	6	470	51.2322	4.95752	57.9641	31.0306	0.428571
74752879	Q9NPA8	ENY2	ENY2	Transcription and mRNA export factor ENY2	RecName: Full=Transcription and mRNA export factor ENY2; AltName: Full=Enhancer of yellow 2 transcription factor homolog	19.8	1	3	3	10	7	3	101	11.5213	9.33447	134.867	72.2	0.428571
74762280	Q5VZL5	ZMYM4	ZMYM4	Zinc finger MYM-type protein 4	RecName: Full=Zinc finger MYM-type protein 4; AltName: Full=Zinc finger protein 262	9.11	1	9	10	20	14	6	1548	172.677	6.84424	17.5989	9.42144	0.428571
74762642	Q969P0	IGSF8	IGSF8	Immunoglobulin superfamily member 8	RecName: Full=Immunoglobulin superfamily member 8; Short=IgSF8; AltName: Full=CD81 partner 3; AltName: Full=Glu-Trp-Ile EWI motif-containing protein 2; Short=EWI-2; AltName: Full=Keratinocytes-associated transmembrane protein 4; Short=KCT-4; AltName: Full=LIR-D1; AltName: Full=Prostaglandin regulatory-like protein; Short=PGRL; AltName: CD_antigen=CD316; Flags: Precursor	11.26	1	4	4	10	7	3	613	64.9935	8.00146	22.2212	11.8959	0.428571
85681283	P22570	ADRO	FDXR	NADPH:adrenodoxin oxidoreductase, mitochondrial	RecName: Full=NADPH:adrenodoxin oxidoreductase, mitochondrial; Short=AR; Short=Adrenodoxin reductase; AltName: Full=Ferredoxin--NADP(+) reductase; Short=Ferredoxin reductase; Flags: Precursor	21.79	1	9	9	20	14	6	491	53.803	8.44092	55.485	29.7034	0.428571
108885279	Q92882	OSTF1	OSTF1	Osteoclast-stimulating factor 1	RecName: Full=Osteoclast-stimulating factor 1	20.09	1	4	4	10	7	3	214	23.7719	5.68115	63.6522	34.0757	0.428571
166223244	Q53H82	LACB2	LACTB2	Beta-lactamase-like protein 2	RecName: Full=Beta-lactamase-like protein 2	24.65	1	5	5	10	7	3	288	32.7849	6.80029	47.2971	25.3201	0.428571
205831094	P55081	MFAP1	MFAP1	Microfibrillar-associated protein 1	RecName: Full=Microfibrillar-associated protein 1	16.4	1	4	4	10	7	3	439	51.9266	4.98291	31.0286	16.6109	0.428571
212287930	P52735	VAV2	VAV2	Guanine nucleotide exchange factor VAV2	RecName: Full=Guanine nucleotide exchange factor VAV2; Short=VAV-2	9.11	1	5	5	10	7	3	878	101.224	7.07861	15.5143	8.30546	0.428571
254763247	O00170	AIP	AIP	AH receptor-interacting protein	RecName: Full=AH receptor-interacting protein; Short=AIP; AltName: Full=Aryl-hydrocarbon receptor-interacting protein; AltName: Full=HBV X-associated protein 2; Short=XAP-2; AltName: Full=Immunophilin homolog ARA9	18.18	1	5	5	10	7	3	330	37.6121	6.29053	41.2775	22.0976	0.428571
262527580	O95782	AP2A1	AP2A1	AP-2 complex subunit alpha-1	RecName: Full=AP-2 complex subunit alpha-1; AltName: Full=100 kDa coated vesicle protein A; AltName: Full=Adaptor protein complex AP-2 subunit alpha-1; AltName: Full=Adaptor-related protein complex 2 subunit alpha-1; AltName: Full=Alpha-adaptin A; AltName: Full=Alpha1-adaptin; AltName: Full=Clathrin assembly protein complex 2 alpha-A large chain; AltName: Full=Plasma membrane adaptor HA2/AP2 adap…	27.02	1	13	21	80	56	24	977	107.478	7.03467	111.538	59.7109	0.428571
308153497	Q9BWM7	SFXN3	SFXN3	Sideroflexin-3	RecName: Full=Sideroflexin-3	42.46	1	9	10	30	21	9	325	35.9557	9.08545	125.738	67.3126	0.428571
60416434	P32322	P5CR1	PYCR1	Pyrroline-5-carboxylate reductase 1, mitochondrial	RecName: Full=Pyrroline-5-carboxylate reductase 1, mitochondrial; Short=P5C reductase 1; Short=P5CR 1	56.43	1	14	15	57	40	17	319	33.3396	7.60596	244.005	129.537	0.425
74761419	Q9H3U1	UN45A	UNC45A	Protein unc-45 homolog A	RecName: Full=Protein unc-45 homolog A; Short=Unc-45A; AltName: Full=GCUNC-45; AltName: Full=Smooth muscle cell-associated protein 1; Short=SMAP-1	23.52	1	16	16	47	33	14	944	103.011	6.07471	68.0254	36.049	0.424242
12643338	Q9Y2Q3	GSTK1	GSTK1	Glutathione S-transferase kappa 1	RecName: Full=Glutathione S-transferase kappa 1; AltName: Full=GST 13-13; AltName: Full=GST class-kappa; AltName: Full=GSTK1-1; Short=hGSTK1; AltName: Full=Glutathione S-transferase subunit 13	55.75	1	11	11	74	52	22	226	25.4803	8.41162	447.738	236.62	0.423077
62906870	P78330	SERB	PSPH	Phosphoserine phosphatase	RecName: Full=Phosphoserine phosphatase; Short=PSP; Short=PSPase; AltName: Full=L-3-phosphoserine phosphatase; AltName: Full=O-phosphoserine phosphohydrolase	32.44	1	7	7	37	26	11	225	24.9919	5.69385	224.864	118.836	0.423077
22261801	P49257	LMAN1	LMAN1	Protein ERGIC-53	RecName: Full=Protein ERGIC-53; AltName: Full=ER-Golgi intermediate compartment 53 kDa protein; AltName: Full=Gp58; AltName: Full=Intracellular mannose-specific lectin MR60; AltName: Full=Lectin mannose-binding 1; Flags: Precursor	34.12	1	13	13	64	45	19	510	57.513	6.771	171.7	90.5567	0.422222
2494303	Q14232	EI2BA	EIF2B1	Translation initiation factor eIF-2B subunit alpha	RecName: Full=Translation initiation factor eIF-2B subunit alpha; AltName: Full=eIF-2B GDP-GTP exchange factor subunit alpha	44.26	1	13	13	54	38	16	305	33.6908	7.32764	242.445	127.514	0.421053
7388490	Q9Y316	MEMO1	MEMO1	Protein MEMO1	RecName: Full=Protein MEMO1; AltName: Full=C21orf19-like protein; AltName: Full=Hepatitis C virus NS5A-transactivated protein 7; Short=HCV NS5A-transactivated protein 7; AltName: Full=Mediator of ErbB2-driven cell motility 1; Short=Mediator of cell motility 1; Short=Memo-1	23.57	1	7	7	27	19	8	297	33.7115	7.13721	124.488	65.4743	0.421053
20532172	Q92979	NEP1	EMG1	Ribosomal RNA small subunit methyltransferase NEP1	RecName: Full=Ribosomal RNA small subunit methyltransferase NEP1; AltName: Full=18S rRNA (pseudouridine(1248)-N1)-methyltransferase; AltName: Full=18S rRNA Psi1248 methyltransferase; AltName: Full=Nucleolar protein EMG1 homolog; AltName: Full=Protein C2f; AltName: Full=Ribosome biogenesis protein NEP1	68.44	1	13	13	61	43	18	244	26.7032	9.17334	342.932	179.316	0.418605
123374	P26583	HMGB2	HMGB2	High mobility group protein B2	RecName: Full=High mobility group protein B2; AltName: Full=High mobility group protein 2; Short=HMG-2	37.8	1	7	9	51	36	15	209	24.0187	7.81104	335.186	174.454	0.416667
12644405	Q13155	AIMP2	AIMP2	Aminoacyl tRNA synthase complex-interacting multifunctional protein 2	RecName: Full=Aminoacyl tRNA synthase complex-interacting multifunctional protein 2; AltName: Full=Multisynthase complex auxiliary component p38; AltName: Full=Protein JTV-1	35	1	8	8	34	24	10	320	35.3263	8.22119	145.945	75.9604	0.416667
22261811	O60925	PFD1	PFDN1	Prefoldin subunit 1	RecName: Full=Prefoldin subunit 1	23.77	1	3	3	17	12	5	122	14.2015	6.81494	191.404	99.6202	0.416667
23503054	P26885	FKBP2	FKBP2	Peptidyl-prolyl cis-trans isomerase FKBP2	RecName: Full=Peptidyl-prolyl cis-trans isomerase FKBP2; Short=PPIase FKBP2; AltName: Full=13 kDa FK506-binding protein; Short=13 kDa FKBP; Short=FKBP-13; AltName: Full=FK506-binding protein 2; Short=FKBP-2; AltName: Full=Immunophilin FKBP13; AltName: Full=Rotamase; Flags: Precursor	19.01	1	3	3	17	12	5	142	15.6393	9.12939	164.446	85.5892	0.416667
23503065	O75822	EIF3J	EIF3J	Eukaryotic translation initiation factor 3 subunit J	RecName: Full=Eukaryotic translation initiation factor 3 subunit J; Short=eIF3j; AltName: Full=Eukaryotic translation initiation factor 3 subunit 1; AltName: Full=eIF-3-alpha; AltName: Full=eIF3 p35	24.81	1	6	6	17	12	5	258	29.0445	4.83057	90.5088	47.1072	0.416667
32700069	O94901	SUN1	SUN1	SUN domain-containing protein 1	RecName: Full=SUN domain-containing protein 1; AltName: Full=Protein unc-84 homolog A; AltName: Full=Sad1/unc-84 protein-like 1	6.03	1	4	4	17	12	5	812	90.0073	7.07861	28.7577	14.9676	0.416667
73620898	Q96DB5	RMD1	RMDN1	Regulator of microtubule dynamics protein 1	RecName: Full=Regulator of microtubule dynamics protein 1; Short=RMD-1; Short=hRMD-1; AltName: Full=Protein FAM82B	13.38	1	4	4	17	12	5	314	35.7854	8.49951	74.3671	38.7059	0.416667
209572671	Q9BYD2	RM09	MRPL9	39S ribosomal protein L9, mitochondrial	RecName: Full=39S ribosomal protein L9, mitochondrial; Short=L9mt; Short=MRP-L9; Flags: Precursor	21.72	1	6	6	17	12	5	267	30.2244	10.0815	87.4579	45.5193	0.416667
51702210	P62258	1433E	YWHAE	14-3-3 protein epsilon	RecName: Full=14-3-3 protein epsilon; Short=14-3-3E	72.94	1	23	25	464	328	136	255	29.1554	4.7417	2503.01	1296.39	0.414634
74736374	Q6DD88	ATLA3	ATL3	Atlastin-3	RecName: Full=Atlastin-3	25.88	1	10	10	41	29	12	541	60.5034	5.65576	104.311	53.9164	0.413793
68067956	P05362	ICAM1	ICAM1	Intercellular adhesion molecule 1	RecName: Full=Intercellular adhesion molecule 1; Short=ICAM-1; AltName: Full=Major group rhinovirus receptor; AltName: CD_antigen=CD54; Flags: Precursor	23.12	1	13	13	65	46	19	532	57.789	7.98682	168.258	86.8119	0.413043
1346958	P20339	RAB5A	RAB5A	Ras-related protein Rab-5A	RecName: Full=Ras-related protein Rab-5A	32.56	1	3	6	48	34	14	215	23.6438	8.14795	307.73	158.28	0.411765
74734311	Q9NQ88	TIGAR	TIGAR	Fructose-2,6-bisphosphatase TIGAR	RecName: Full=Fructose-2,6-bisphosphatase TIGAR; AltName: Full=TP53-induced glycolysis and apoptosis regulator	25.56	1	6	6	24	17	7	270	30.0431	7.69385	122.522	63.019	0.411765
82654933	Q13011	ECH1	ECH1	Delta(3,5)-Delta(2,4)-dienoyl-CoA isomerase, mitochondrial	RecName: Full=Delta(3,5)-Delta(2,4)-dienoyl-CoA isomerase, mitochondrial; Flags: Precursor	52.13	1	15	15	79	56	23	328	35.7934	8.00146	332.233	170.448	0.410714
585110	P38117	ETFB	ETFB	Electron transfer flavoprotein subunit beta	RecName: Full=Electron transfer flavoprotein subunit beta; Short=Beta-ETF	59.61	1	16	16	124	88	36	255	27.8262	8.104	671.54	343.162	0.409091
3024413	O15305	PMM2	PMM2	Phosphomannomutase 2	RecName: Full=Phosphomannomutase 2; Short=PMM 2	35.77	1	9	9	31	22	9	246	28.0642	6.771	174.027	88.9292	0.409091
74732911	Q9BRP8	WIBG	WIBG	Partner of Y14 and mago	RecName: Full=Partner of Y14 and mago; AltName: Full=Protein wibg homolog	63.24	1	10	10	31	22	9	204	22.642	9.45166	209.856	107.238	0.409091
6016173	P78417	GSTO1	GSTO1	Glutathione S-transferase omega-1	RecName: Full=Glutathione S-transferase omega-1; Short=GSTO-1; AltName: Full=Glutathione S-transferase omega 1-1; Short=GSTO 1-1; AltName: Full=Glutathione-dependent dehydroascorbate reductase; AltName: Full=Monomethylarsonic acid reductase; Short=MMA(V) reductase; AltName: Full=S-(Phenacyl)glutathione reductase; Short=SPG-R	44.4	1	15	15	69	49	20	241	27.548	6.59521	395.647	201.721	0.408163
114823	P27105	STOM	STOM	Erythrocyte band 7 integral membrane protein	RecName: Full=Erythrocyte band 7 integral membrane protein; AltName: Full=Protein 7.2b; AltName: Full=Stomatin	56.25	1	14	14	142	101	41	288	31.7107	7.88428	682.43	346.042	0.405941
29427946	Q96GQ7	DDX27	DDX27	Probable ATP-dependent RNA helicase DDX27	RecName: Full=Probable ATP-dependent RNA helicase DDX27; AltName: Full=DEAD box protein 27	32.29	1	26	26	142	101	41	796	89.7792	9.27588	246.909	125.201	0.405941
108936013	Q13619	CUL4A	CUL4A	Cullin-4A	RecName: Full=Cullin-4A; Short=CUL-4A	35.84	1	18	27	97	69	28	759	87.6244	8.1333	176.904	89.6713	0.405797
267187	Q01081	U2AF1	U2AF1	Splicing factor U2AF 35 kDa subunit	RecName: Full=Splicing factor U2AF 35 kDa subunit; AltName: Full=U2 auxiliary factor 35 kDa subunit; AltName: Full=U2 small nuclear RNA auxiliary factor 1; AltName: Full=U2 snRNP auxiliary factor small subunit	40	2	7	7	52	37	15	240	27.8545	8.80713	299.999	151.921	0.405405
20141580	Q02978	M2OM	SLC25A11	Mitochondrial 2-oxoglutarate/malate carrier protein	RecName: Full=Mitochondrial 2-oxoglutarate/malate carrier protein; Short=OGCP; AltName: Full=Solute carrier family 25 member 11	38.85	1	10	10	59	42	17	314	34.0399	9.90576	260.285	131.6	0.404762
1706639	P50402	EMD	EMD	Emerin	RecName: Full=Emerin	59.06	1	13	13	73	52	21	254	28.9759	5.50342	398.381	200.966	0.403846
116977	P00395	COX1	MT-CO1	Cytochrome c oxidase subunit 1	RecName: Full=Cytochrome c oxidase subunit 1; AltName: Full=Cytochrome c oxidase polypeptide I	4.29	1	2	2	7	5	2	513	57.003	6.69775	18.9663	9.47654	0.4
123081	P07686	HEXB	HEXB	Beta-hexosaminidase subunit beta	RecName: Full=Beta-hexosaminidase subunit beta; AltName: Full=Beta-N-acetylhexosaminidase subunit beta; Short=Hexosaminidase subunit B; AltName: Full=Cervical cancer proto-oncogene 7 protein; Short=HCC-7; AltName: Full=N-acetyl-beta-glucosaminidase subunit beta; Contains: RecName: Full=Beta-hexosaminidase subunit beta chain B; Contains: RecName: Full=Beta-hexosaminidase subunit beta chain A; Flag…	25.54	1	12	12	35	25	10	556	63.0712	6.75635	87.4972	43.7182	0.4
132474	P15927	RFA2	RPA2	Replication protein A 32 kDa subunit	RecName: Full=Replication protein A 32 kDa subunit; Short=RP-A p32; AltName: Full=Replication factor A protein 2; Short=RF-A protein 2; AltName: Full=Replication protein A 34 kDa subunit; Short=RP-A p34	31.85	1	5	5	21	15	6	270	29.2285	6.15088	108.108	54.0163	0.4
1346918	Q00577	PURA	PURA	Transcriptional activator protein Pur-alpha	RecName: Full=Transcriptional activator protein Pur-alpha; AltName: Full=Purine-rich single-stranded DNA-binding protein alpha	18.01	1	3	3	7	5	2	322	34.8894	6.44287	30.2164	15.0977	0.4
2507195	P45983	MK08	MAPK8	Mitogen-activated protein kinase 8	RecName: Full=Mitogen-activated protein kinase 8; Short=MAP kinase 8; Short=MAPK 8; AltName: Full=JNK-46; AltName: Full=Stress-activated protein kinase 1c; Short=SAPK1c; AltName: Full=Stress-activated protein kinase JNK1; AltName: Full=c-Jun N-terminal kinase 1	7.96	9	1	3	7	5	2	427	48.2644	6.88818	22.7862	11.3852	0.4
3024582	O15235	RT12	MRPS12	28S ribosomal protein S12, mitochondrial	RecName: Full=28S ribosomal protein S12, mitochondrial; Short=MRP-S12; Short=S12mt; AltName: Full=MT-RPS12; Flags: Precursor	33.33	1	4	4	14	10	4	138	15.163	10.2866	141.01	70.456	0.4
6016184	Q92522	H1X	H1FX	Histone H1x	RecName: Full=Histone H1x	23.47	1	7	7	21	15	6	213	22.4735	10.7554	137.038	68.4713	0.4
8134662	O43819	SCO2	SCO2	Protein SCO2 homolog, mitochondrial	RecName: Full=Protein SCO2 homolog, mitochondrial; Flags: Precursor	16.17	1	3	3	14	10	4	266	29.7914	8.85107	73.1556	36.5524	0.4
9087207	Q9Y2D2	S35A3	SLC35A3	UDP-N-acetylglucosamine transporter	RecName: Full=UDP-N-acetylglucosamine transporter; AltName: Full=Golgi UDP-GlcNAc transporter; AltName: Full=Solute carrier family 35 member A3	4.62	1	1	1	7	5	2	325	35.9613	9.15869	29.9375	14.9584	0.4
12644140	P17568	NDUB7	NDUFB7	NADH dehydrogenase [ubiquinone] 1 beta subcomplex subunit 7	RecName: Full=NADH dehydrogenase [ubiquinone] 1 beta subcomplex subunit 7; AltName: Full=Cell adhesion protein SQM1; AltName: Full=Complex I-B18; Short=CI-B18; AltName: Full=NADH-ubiquinone oxidoreductase B18 subunit	18.98	1	3	3	21	15	6	137	16.3913	8.92432	213.059	106.455	0.4
13124619	Q9UK41	VPS28	VPS28	Vacuolar protein sorting-associated protein 28 homolog	RecName: Full=Vacuolar protein sorting-associated protein 28 homolog; Short=H-Vps28; AltName: Full=ESCRT-I complex subunit VPS28	11.31	1	2	2	7	5	2	221	25.4086	5.5415	44.0258	21.9976	0.4
13633973	Q9Y6M0	TEST	PRSS21	Testisin	RecName: Full=Testisin; AltName: Full=Eosinophil serine protease 1; Short=ESP-1; AltName: Full=Serine protease 21; Flags: Precursor	22.29	2	6	6	14	10	4	314	34.8613	7.62061	61.9726	30.9647	0.4
18203499	Q9UFN0	NPS3A	NIPSNAP3A	Protein NipSnap homolog 3A	RecName: Full=Protein NipSnap homolog 3A; Short=NipSnap3A; AltName: Full=Protein NipSnap homolog 4; Short=NipSnap4; AltName: Full=Target for Salmonella secreted protein C; Short=TassC	18.62	2	4	4	7	5	2	247	28.4485	9.15869	39.3915	19.682	0.4
20141943	P57081	WDR4	WDR4	tRNA (guanine-N(7)-)-methyltransferase non-catalytic subunit WDR4	RecName: Full=tRNA (guanine-N(7)-)-methyltransferase non-catalytic subunit WDR4; AltName: Full=WD repeat-containing protein 4	16.26	1	5	5	7	5	2	412	45.461	7.10791	23.6158	11.7997	0.4
20455281	O00560	SDCB1	SDCBP	Syntenin-1	RecName: Full=Syntenin-1; AltName: Full=Melanoma differentiation-associated protein 9; Short=MDA-9; AltName: Full=Pro-TGF-alpha cytoplasmic domain-interacting protein 18; Short=TACIP18; AltName: Full=Scaffold protein Pbp1; AltName: Full=Syndecan-binding protein 1	7.38	1	2	2	7	5	2	298	32.4239	7.53271	32.65	16.3136	0.4
25091396	O60784	TOM1	TOM1	Target of Myb protein 1	RecName: Full=Target of Myb protein 1	14.23	1	4	4	7	5	2	492	53.7849	4.70361	19.7758	9.88102	0.4
28201788	Q9NWU2	GID8	GID8	Glucose-induced degradation protein 8 homolog	RecName: Full=Glucose-induced degradation protein 8 homolog; AltName: Full=Two hybrid-associated protein 1 with RanBPM; Short=Twa1	18.42	1	4	4	7	5	2	228	26.7317	4.97021	42.6741	21.3222	0.4
29611911	Q9Y3A2	UTP11	UTP11L	Probable U3 small nucleolar RNA-associated protein 11	RecName: Full=Probable U3 small nucleolar RNA-associated protein 11; Short=U3 snoRNA-associated protein 11; AltName: Full=UTP11-like protein	23.72	1	7	7	14	10	4	253	30.4277	10.1548	76.9146	38.4305	0.4
30172980	Q9Y5K6	CD2AP	CD2AP	CD2-associated protein	RecName: Full=CD2-associated protein; AltName: Full=Adapter protein CMS; AltName: Full=Cas ligand with multiple SH3 domains	10.17	1	5	5	7	5	2	639	71.4073	6.40479	15.2264	7.60793	0.4
34098713	Q9H446	RWDD1	RWDD1	RWD domain-containing protein 1	RecName: Full=RWD domain-containing protein 1; AltName: Full=DRG family-regulatory protein 2	4.94	1	4	4	7	5	2	243	27.9224	4.1958	40.0399	20.006	0.4
37087924	O75940	SPF30	SMNDC1	Survival of motor neuron-related-splicing factor 30	RecName: Full=Survival of motor neuron-related-splicing factor 30; AltName: Full=30 kDa splicing factor SMNrp; AltName: Full=SMN-related protein; AltName: Full=Survival motor neuron domain-containing protein 1	29.41	1	4	4	7	5	2	238	26.6945	7.23975	40.8811	20.4263	0.4
37999486	O95470	SGPL1	SGPL1	Sphingosine-1-phosphate lyase 1	RecName: Full=Sphingosine-1-phosphate lyase 1; Short=S1PL; Short=SP-lyase 1; Short=SPL 1; Short=hSPL; AltName: Full=Sphingosine-1-phosphate aldolase	7.57	1	3	3	7	5	2	568	63.4827	9.15869	17.1297	8.55892	0.4
44888846	P60510	PP4C	PPP4C	Serine/threonine-protein phosphatase 4 catalytic subunit	RecName: Full=Serine/threonine-protein phosphatase 4 catalytic subunit; Short=PP4C; Short=Pp4; AltName: Full=Protein phosphatase X; Short=PP-X	14.66	1	2	4	14	10	4	307	35.0574	5.05908	63.3856	31.6708	0.4
46395626	O75175	CNOT3	CNOT3	CCR4-NOT transcription complex subunit 3	RecName: Full=CCR4-NOT transcription complex subunit 3; AltName: Full=CCR4-associated factor 3; AltName: Full=Leukocyte receptor cluster member 2	6.64	1	3	3	7	5	2	753	81.8217	6.20166	12.9212	6.45613	0.4
50400451	Q7Z4W1	DCXR	DCXR	L-xylulose reductase	RecName: Full=L-xylulose reductase; Short=XR; AltName: Full=Carbonyl reductase II; AltName: Full=Dicarbonyl/L-xylulose reductase; AltName: Full=Kidney dicarbonyl reductase; Short=kiDCR; AltName: Full=Sperm surface protein P34H	32.38	1	6	6	14	10	4	244	25.8966	8.104	79.7516	39.8481	0.4
50400651	Q9H4A6	GOLP3	GOLPH3	Golgi phosphoprotein 3	RecName: Full=Golgi phosphoprotein 3; AltName: Full=Coat protein GPP34; AltName: Full=Mitochondrial DNA absence factor; Short=MIDAS	13.42	1	3	3	7	5	2	298	33.7895	6.44287	32.65	16.3136	0.4
51338801	Q13423	NNTM	NNT	NAD(P) transhydrogenase, mitochondrial	RecName: Full=NAD(P) transhydrogenase, mitochondrial; AltName: Full=Nicotinamide nucleotide transhydrogenase; AltName: Full=Pyridine nucleotide transhydrogenase; Flags: Precursor	18.42	1	17	17	56	40	16	1086	113.823	8.08936	71.6736	35.8119	0.4
56404465	Q14919	NC2A	DRAP1	Dr1-associated corepressor	RecName: Full=Dr1-associated corepressor; AltName: Full=Dr1-associated protein 1; AltName: Full=Negative cofactor 2-alpha; Short=NC2-alpha	10.24	1	2	2	7	5	2	205	22.3359	5.17334	47.4619	23.7145	0.4
71648673	Q8ND56	LS14A	LSM14A	Protein LSM14 homolog A	RecName: Full=Protein LSM14 homolog A; AltName: Full=Protein FAM61A; AltName: Full=Protein SCD6 homolog; AltName: Full=Putative alpha-synuclein-binding protein; Short=AlphaSNBP; AltName: Full=RNA-associated protein 55A; Short=hRAP55; Short=hRAP55A	8.86	1	4	4	7	5	2	463	50.4991	9.5249	21.0145	10.4999	0.4
74717048	Q96P16	RPR1A	RPRD1A	Regulation of nuclear pre-mRNA domain-containing protein 1A	RecName: Full=Regulation of nuclear pre-mRNA domain-containing protein 1A; AltName: Full=Cyclin-dependent kinase inhibitor 2B-related protein; AltName: Full=p15INK4B-related protein	18.91	1	4	4	7	5	2	312	35.6976	7.54736	31.1849	15.5816	0.4
74733536	Q9H1C7	CYTM1	CYSTM1	Cysteine-rich and transmembrane domain-containing protein 1	RecName: Full=Cysteine-rich and transmembrane domain-containing protein 1	11.34	1	2	2	7	5	2	97	10.6238	4.32275	100.306	50.1182	0.4
74746390	Q5TFE4	NT5D1	NT5DC1	5'-nucleotidase domain-containing protein 1	RecName: Full=5'-nucleotidase domain-containing protein 1	14.73	1	6	6	21	15	6	455	51.8119	6.354	64.1518	32.0536	0.4
74750773	Q8IYS2	K2013	KIAA2013	Uncharacterized protein KIAA2013	RecName: Full=Uncharacterized protein KIAA2013; Flags: Precursor	8.04	1	4	4	7	5	2	634	69.1135	8.19189	15.3465	7.66793	0.4
74750974	Q8N3Y7	RDHE2	SDR16C5	Epidermal retinol dehydrogenase 2	RecName: Full=Epidermal retinol dehydrogenase 2; Short=EPHD-2; Short=RDH-E2; AltName: Full=Retinal short-chain dehydrogenase reductase 2; Short=retSDR2; AltName: Full=Short-chain dehydrogenase/reductase family 16C member 5	5.5	1	2	2	7	5	2	309	34.0728	8.45557	31.4877	15.7329	0.4
74751564	Q8WVY7	UBCP1	UBLCP1	Ubiquitin-like domain-containing CTD phosphatase 1	RecName: Full=Ubiquitin-like domain-containing CTD phosphatase 1; AltName: Full=Nuclear proteasome inhibitor UBLCP1	15.72	1	5	5	7	5	2	318	36.7812	6.45557	30.5965	15.2876	0.4
74752993	Q9NVH2	INT7	INTS7	Integrator complex subunit 7	RecName: Full=Integrator complex subunit 7; Short=Int7	7.28	1	5	5	7	5	2	962	106.766	8.01611	10.114	5.0535	0.4
74760692	Q969Z3	42065	42065	Mitochondrial amidoxime reducing component 2	RecName: Full=Mitochondrial amidoxime reducing component 2; Short=mARC2; AltName: Full=Molybdenum cofactor sulfurase C-terminal domain-containing protein 2; Short=MOSC domain-containing protein 2; Short=Moco sulfurase C-terminal domain-containing protein 2; Flags: Precursor	8.06	1	1	2	7	5	2	335	37.9987	9.15869	29.0439	14.5118	0.4
74761482	Q9H6T0	ESRP2	ESRP2	Epithelial splicing regulatory protein 2	RecName: Full=Epithelial splicing regulatory protein 2; AltName: Full=RNA-binding motif protein 35B; AltName: Full=RNA-binding protein 35B	5.78	2	3	4	7	5	2	727	78.3511	6.7124	13.3833	6.68702	0.4
90110053	Q06587	RING1	RING1	E3 ubiquitin-protein ligase RING1	RecName: Full=E3 ubiquitin-protein ligase RING1; AltName: Full=Polycomb complex protein RING1; AltName: Full=RING finger protein 1; AltName: Full=Really interesting new gene 1 protein	11.08	1	1	2	7	5	2	406	42.4028	5.61768	23.9648	11.9741	0.4
90110415	Q14181	DPOA2	POLA2	DNA polymerase alpha subunit B	RecName: Full=DNA polymerase alpha subunit B; AltName: Full=DNA polymerase alpha 70 kDa subunit	15.72	1	6	6	7	5	2	598	65.9063	5.23682	16.2704	8.12954	0.4
92090617	Q9Y5S2	MRCKB	CDC42BPB	Serine/threonine-protein kinase MRCK beta	RecName: Full=Serine/threonine-protein kinase MRCK beta; AltName: Full=CDC42-binding protein kinase beta; Short=CDC42BP-beta; AltName: Full=DMPK-like beta; AltName: Full=Myotonic dystrophy kinase-related CDC42-binding kinase beta; Short=MRCK beta; Short=Myotonic dystrophy protein kinase-like beta	6.14	1	7	8	14	10	4	1711	194.193	6.3667	11.3731	5.6826	0.4
116242679	Q13287	NMI	NMI	N-myc-interactor	RecName: Full=N-myc-interactor; Short=Nmi; AltName: Full=N-myc and STAT interactor	26.06	1	6	6	7	5	2	307	35.0349	5.33838	31.6928	15.8354	0.4
121940040	Q08AM6	VAC14	VAC14	Protein VAC14 homolog	RecName: Full=Protein VAC14 homolog; AltName: Full=Tax1-binding protein 2	8.7	1	5	5	7	5	2	782	87.9167	6.12549	12.4421	6.21671	0.4
122064944	Q6IQ22	RAB12	RAB12	Ras-related protein Rab-12	RecName: Full=Ras-related protein Rab-12	19.67	1	3	4	28	20	8	244	27.2311	8.41162	159.503	79.6961	0.4
145559465	P98082	DAB2	DAB2	Disabled homolog 2	RecName: Full=Disabled homolog 2; AltName: Full=DOC-2; AltName: Full=Differentially-expressed protein 2	11.04	1	5	5	7	5	2	770	82.397	5.52881	12.636	6.31359	0.4
152031652	O00443	P3C2A	PIK3C2A	Phosphatidylinositol 4-phosphate 3-kinase C2 domain-containing subunit alpha	RecName: Full=Phosphatidylinositol 4-phosphate 3-kinase C2 domain-containing subunit alpha; Short=PI3K-C2-alpha; Short=PtdIns-3-kinase C2 subunit alpha; AltName: Full=Phosphoinositide 3-kinase-C2-alpha	2.55	1	3	3	7	5	2	1686	190.559	8.01611	5.77087	2.88343	0.4
166233818	A1L0T0	ILVBL	ILVBL	Acetolactate synthase-like protein	RecName: Full=Acetolactate synthase-like protein; AltName: Full=IlvB-like protein	14.72	1	5	5	7	5	2	632	67.8248	8.14795	15.3951	7.69219	0.4
212276474	P50452	SPB8	SERPINB8	Serpin B8	RecName: Full=Serpin B8; AltName: Full=Cytoplasmic antiproteinase 2; Short=CAP-2; Short=CAP2; AltName: Full=Peptidase inhibitor 8; Short=PI-8	5.08	1	1	2	14	10	4	374	42.7392	5.56689	52.0304	25.9971	0.4
212276504	P52306	GDS1	RAP1GDS1	Rap1 GTPase-GDP dissociation stimulator 1	RecName: Full=Rap1 GTPase-GDP dissociation stimulator 1; AltName: Full=Exchange factor smgGDS; AltName: Full=SMG GDS protein; AltName: Full=SMG P21 stimulatory GDP/GTP exchange protein	10.21	1	5	5	7	5	2	607	66.2745	5.31299	16.0291	8.009	0.4
215274181	P13928	ANXA8	ANXA8	Annexin A8	RecName: Full=Annexin A8; AltName: Full=Annexin VIII; AltName: Full=Annexin-8; AltName: Full=Vascular anticoagulant-beta; Short=VAC-beta	14.98	3	4	4	7	5	2	327	36.8576	5.78271	29.7544	14.8669	0.4
229904901	Q9UPQ9	TNR6B	TNRC6B	Trinucleotide repeat-containing gene 6B protein	RecName: Full=Trinucleotide repeat-containing gene 6B protein	2.95	1	3	3	7	5	2	1833	193.883	6.75635	5.30807	2.65219	0.4
296453031	Q96H79	ZCCHL	ZC3HAV1L	Zinc finger CCCH-type antiviral protein 1-like	RecName: Full=Zinc finger CCCH-type antiviral protein 1-like	18.67	1	3	3	7	5	2	300	32.9405	8.1333	32.4323	16.2049	0.4
308153671	O43379	WDR62	WDR62	WD repeat-containing protein 62	RecName: Full=WD repeat-containing protein 62	2.11	1	2	2	7	5	2	1518	165.849	5.90967	6.40955	3.20255	0.4
311033477	O15320	CTGE5	CTAGE5	cTAGE family member 5	RecName: Full=cTAGE family member 5; Short=Protein cTAGE-5; AltName: Full=Meningioma-expressed antigen 6/11	8.21	4	4	4	7	5	2	804	90.9397	5.22412	12.1016	6.0466	0.4
317373317	Q53EL6	PDCD4	PDCD4	Programmed cell death protein 4	RecName: Full=Programmed cell death protein 4; AltName: Full=Neoplastic transformation inhibitor protein; AltName: Full=Nuclear antigen H731-like; AltName: Full=Protein 197/15a	19.83	1	7	7	28	20	8	469	51.703	5.21143	82.9825	41.4624	0.4
317373519	Q13332	PTPRS	PTPRS	Receptor-type tyrosine-protein phosphatase S	RecName: Full=Receptor-type tyrosine-protein phosphatase S; Short=R-PTP-S; AltName: Full=Receptor-type tyrosine-protein phosphatase sigma; Short=R-PTP-sigma; Flags: Precursor	2.31	1	1	4	7	5	2	1948	216.905	6.45557	4.99471	2.49562	0.4
317373537	P22061	PIMT	PCMT1	Protein-L-isoaspartate(D-aspartate) O-methyltransferase	RecName: Full=Protein-L-isoaspartate(D-aspartate) O-methyltransferase; Short=PIMT; AltName: Full=L-isoaspartyl protein carboxyl methyltransferase; AltName: Full=Protein L-isoaspartyl/D-aspartyl methyltransferase; AltName: Full=Protein-beta-aspartate methyltransferase	44.49	1	10	10	35	25	10	227	24.6206	7.21045	214.31	107.081	0.4
224471878	P25398	RS12	RPS12	40S ribosomal protein S12	RecName: Full=40S ribosomal protein S12	67.42	1	15	15	202	145	57	132	14.5055	7.21045	2137.58	1049.63	0.393103
74731452	Q96DG6	CMBL	CMBL	Carboxymethylenebutenolidase homolog	RecName: Full=Carboxymethylenebutenolidase homolog	40.41	1	12	12	39	28	11	245	28.0302	7.18115	222.393	109.135	0.392857
143811423	Q13126	MTAP	MTAP	S-methyl-5'-thioadenosine phosphorylase	RecName: Full=S-methyl-5'-thioadenosine phosphorylase; AltName: Full=5'-methylthioadenosine phosphorylase; Short=MTA phosphorylase; Short=MTAP; Short=MTAPase	53.36	1	10	10	32	23	9	283	31.2158	7.18115	158.15	77.3024	0.391304
232204	P28161	GSTM2	GSTM2	Glutathione S-transferase Mu 2	RecName: Full=Glutathione S-transferase Mu 2; AltName: Full=GST class-mu 2; AltName: Full=GSTM2-2	10.09	4	1	2	25	18	7	218	25.728	6.3667	160.674	78.051	0.388889
17380144	Q9BPW8	NIPS1	NIPSNAP1	Protein NipSnap homolog 1	RecName: Full=Protein NipSnap homolog 1; Short=NipSnap1	21.13	1	7	7	25	18	7	284	33.2888	9.30518	123.334	59.9124	0.388889
20138086	Q9Y224	CN166	C14orf166	UPF0568 protein C14orf166	RecName: Full=UPF0568 protein C14orf166; AltName: Full=CLE7 homolog; Short=CLE	40.98	1	9	9	25	18	7	244	28.0507	6.65381	143.553	69.7341	0.388889
20139693	Q9BZG1	RAB34	RAB34	Ras-related protein Rab-34	RecName: Full=Ras-related protein Rab-34; AltName: Full=Ras-related protein Rab-39; AltName: Full=Ras-related protein Rah	28.19	1	6	6	25	18	7	259	29.0259	7.88428	135.239	65.6955	0.388889
51315906	Q7KZN9	COX15	COX15	Cytochrome c oxidase assembly protein COX15 homolog	RecName: Full=Cytochrome c oxidase assembly protein COX15 homolog	23.17	1	8	8	25	18	7	410	46.0004	9.81787	85.4315	41.5003	0.388889
398953	P31947	1433S	SFN	14-3-3 protein sigma	RecName: Full=14-3-3 protein sigma; AltName: Full=Epithelial cell marker protein 1; AltName: Full=Stratifin	72.58	1	15	18	161	116	45	248	27.7567	4.7417	910.197	441.06	0.387931
12643945	Q9Y277	VDAC3	VDAC3	Voltage-dependent anion-selective channel protein 3	RecName: Full=Voltage-dependent anion-selective channel protein 3; Short=VDAC-3; Short=hVDAC3; AltName: Full=Outer mitochondrial membrane protein porin 3	52.65	1	11	12	61	44	17	283	30.6393	8.66064	302.549	146.016	0.386364
6226835	Q15646	OASL	OASL	2'-5'-oligoadenylate synthase-like protein	RecName: Full=2'-5'-oligoadenylate synthase-like protein; AltName: Full=2'-5'-OAS-related protein; Short=2'-5'-OAS-RP; AltName: Full=59 kDa 2'-5'-oligoadenylate synthase-like protein; AltName: Full=Thyroid receptor-interacting protein 14; Short=TR-interacting protein 14; Short=TRIP-14; AltName: Full=p59 OASL; Short=p59OASL	17.9	1	8	8	18	13	5	514	59.1887	7.86963	49.2163	23.6453	0.384615
6647482	O14579	COPE	COPE	Coatomer subunit epsilon	RecName: Full=Coatomer subunit epsilon; AltName: Full=Epsilon-coat protein; Short=Epsilon-COP	52.6	1	12	12	36	26	10	308	34.4603	5.12256	164.268	78.9199	0.384615
38258938	Q15907	RB11B	RAB11B	Ras-related protein Rab-11B	RecName: Full=Ras-related protein Rab-11B; AltName: Full=GTP-binding protein YPT3; Flags: Precursor	63.3	2	2	15	108	78	30	218	24.4735	5.93506	696.253	334.504	0.384615
46395636	O95861	BPNT1	BPNT1	3'(2'),5'-bisphosphate nucleotidase 1	RecName: Full=3'(2'),5'-bisphosphate nucleotidase 1; AltName: Full=Bisphosphate 3'-nucleotidase 1; AltName: Full=PAP-inositol 1,4-phosphatase; Short=PIP	41.56	1	11	11	36	26	10	308	33.3712	5.69385	164.268	78.9199	0.384615
74750945	Q8N335	GPD1L	GPD1L	Glycerol-3-phosphate dehydrogenase 1-like protein	RecName: Full=Glycerol-3-phosphate dehydrogenase 1-like protein; Short=GPD1-L	29.91	1	10	10	18	13	5	351	38.3939	7.02002	72.0718	34.6258	0.384615
119370525	Q9H4L4	SENP3	SENP3	Sentrin-specific protease 3	RecName: Full=Sentrin-specific protease 3; AltName: Full=SUMO-1-specific protease 3; AltName: Full=Sentrin/SUMO-specific protease SENP3	9.41	1	4	4	18	13	5	574	64.9687	8.55811	44.0718	21.1736	0.384615
60416353	P08174	DAF	CD55	Complement decay-accelerating factor	RecName: Full=Complement decay-accelerating factor; AltName: CD_antigen=CD55; Flags: Precursor	42.52	1	11	11	105	76	29	381	41.3736	7.59131	388.166	185.016	0.381579
2506788	P53611	PGTB2	RABGGTB	Geranylgeranyl transferase type-2 subunit beta	RecName: Full=Geranylgeranyl transferase type-2 subunit beta; AltName: Full=Geranylgeranyl transferase type II subunit beta; Short=GGTase-II-beta; AltName: Full=Rab geranyl-geranyltransferase subunit beta; Short=Rab GG transferase beta; Short=Rab GGTase beta; AltName: Full=Rab geranylgeranyltransferase subunit beta; AltName: Full=Type II protein geranyl-geranyltransferase subunit beta	20.24	1	7	7	29	21	8	331	36.9003	5.03369	123.458	58.7488	0.380952
56405344	P52789	HXK2	HK2	Hexokinase-2	RecName: Full=Hexokinase-2; AltName: Full=Hexokinase type II; Short=HK II; AltName: Full=Muscle form hexokinase	27.81	2	18	22	87	63	24	917	102.313	6.04932	133.69	63.6179	0.380952
62906881	O75937	DNJC8	DNAJC8	DnaJ homolog subfamily C member 8	RecName: Full=DnaJ homolog subfamily C member 8; AltName: Full=Splicing protein spf31	38.74	1	7	7	29	21	8	253	29.8234	9.05615	161.521	76.8611	0.380952
108935929	P00491	PNPH	PNP	Purine nucleoside phosphorylase	RecName: Full=Purine nucleoside phosphorylase; Short=PNP; AltName: Full=Inosine phosphorylase; AltName: Full=Inosine-guanosine phosphorylase	66.44	1	16	16	120	87	33	289	32.0972	6.94678	585.802	277.558	0.37931
129694	P12004	PCNA	PCNA	Proliferating cell nuclear antigen	RecName: Full=Proliferating cell nuclear antigen; Short=PCNA; AltName: Full=Cyclin	47.51	1	11	11	135	98	37	261	28.7503	4.69092	730.659	344.587	0.377551
121897	P07305	H10	H1F0	Histone H1.0	RecName: Full=Histone H1.0; AltName: Full=Histone H1'; AltName: Full=Histone H1(0); Contains: RecName: Full=Histone H1.0, N-terminally processed	20.62	1	4	4	11	8	3	194	20.8502	10.8433	80.2449	37.5886	0.375
1705508	Q10589	BST2	BST2	Bone marrow stromal antigen 2	RecName: Full=Bone marrow stromal antigen 2; Short=BST-2; AltName: Full=HM1.24 antigen; AltName: Full=Tetherin; AltName: CD_antigen=CD317; Flags: Precursor	13.89	1	2	2	11	8	3	180	19.7563	5.60498	86.4862	40.5122	0.375
1710003	P51151	RAB9A	RAB9A	Ras-related protein Rab-9A	RecName: Full=Ras-related protein Rab-9A	35.82	2	7	7	22	16	6	201	22.8232	5.46533	154.901	72.5592	0.375
2499316	Q16718	NDUA5	NDUFA5	NADH dehydrogenase [ubiquinone] 1 alpha subcomplex subunit 5	RecName: Full=NADH dehydrogenase [ubiquinone] 1 alpha subcomplex subunit 5; AltName: Full=Complex I subunit B13; AltName: Full=Complex I-13kD-B; Short=CI-13kD-B; AltName: Full=NADH-ubiquinone oxidoreductase 13 kDa-B subunit	22.41	1	3	3	11	8	3	116	13.4502	5.98584	134.203	62.8638	0.375
6093600	O75380	NDUS6	NDUFS6	NADH dehydrogenase [ubiquinone] iron-sulfur protein 6, mitochondrial	RecName: Full=NADH dehydrogenase [ubiquinone] iron-sulfur protein 6, mitochondrial; AltName: Full=Complex I-13kD-A; Short=CI-13kD-A; AltName: Full=NADH-ubiquinone oxidoreductase 13 kDa-A subunit; Flags: Precursor	29.84	1	3	3	11	8	3	124	13.7028	8.27979	125.544	58.808	0.375
13637934	Q03135	CAV1	CAV1	Caveolin-1	RecName: Full=Caveolin-1	19.66	2	3	3	11	8	3	178	20.4585	6.02393	87.4579	40.9674	0.375
13638434	Q92930	RAB8B	RAB8B	Ras-related protein Rab-8B	RecName: Full=Ras-related protein Rab-8B; Flags: Precursor	39.13	5	1	9	77	56	21	207	23.5691	9.0708	526.438	246.596	0.375
17369313	Q9NR56	MBNL1	MBNL1	Muscleblind-like protein 1	RecName: Full=Muscleblind-like protein 1; AltName: Full=Triplet-expansion RNA-binding protein	14.18	3	4	4	11	8	3	388	41.79	8.89502	40.1224	18.7943	0.375
20138140	O00479	HMGN4	HMGN4	High mobility group nucleosome-binding domain-containing protein 4	RecName: Full=High mobility group nucleosome-binding domain-containing protein 4; AltName: Full=Non-histone chromosomal protein HMG-17-like 3; Short=Non-histone chromosomal protein	35.56	1	2	2	11	8	3	90	9.53323	10.4771	172.972	81.0244	0.375
27923755	Q9P2M7	CING	CGN	Cingulin	RecName: Full=Cingulin	9.61	1	9	9	11	8	3	1197	136.304	5.5415	13.0054	6.09206	0.375
45477280	Q7Z4Q2	HEAT3	HEATR3	HEAT repeat-containing protein 3	RecName: Full=HEAT repeat-containing protein 3	12.35	1	8	8	11	8	3	680	74.535	5.10986	22.8934	10.7238	0.375
50402542	P62491	RB11A	RAB11A	Ras-related protein Rab-11A	RecName: Full=Ras-related protein Rab-11A; Short=Rab-11; AltName: Full=YL8; Flags: Precursor	61.57	2	1	14	99	72	27	216	24.3784	6.56592	648.646	303.842	0.375
51828015	Q9NY12	GAR1	GAR1	H/ACA ribonucleoprotein complex subunit 1	RecName: Full=H/ACA ribonucleoprotein complex subunit 1; AltName: Full=Nucleolar protein family A member 1; AltName: Full=snoRNP protein GAR1	11.52	1	3	3	11	8	3	217	22.3342	10.9165	71.7397	33.6046	0.375
68566060	Q9BRJ7	SDOS	NUDT16L1	Protein syndesmos	RecName: Full=Protein syndesmos; AltName: Full=NUDT16-like protein 1	30.33	1	4	5	11	8	3	211	23.3232	8.90967	73.7797	34.5602	0.375
73917636	Q9UQB8	BAIP2	BAIAP2	Brain-specific angiogenesis inhibitor 1-associated protein 2	RecName: Full=Brain-specific angiogenesis inhibitor 1-associated protein 2; Short=BAI-associated protein 2; Short=BAI1-associated protein 2; Short=Protein BAP2; AltName: Full=Fas ligand-associated factor 3; Short=FLAF3; AltName: Full=Insulin receptor substrate p53/p58; Short=IRS-58; Short=IRSp53/58; AltName: Full=Insulin receptor substrate protein of 53 kDa; Short=IRSp53; Short=Insulin receptor s…	18.3	1	7	7	11	8	3	552	60.8296	8.89502	28.202	13.2105	0.375
74749411	Q6UX04	CWC27	CWC27	Peptidyl-prolyl cis-trans isomerase CWC27 homolog	RecName: Full=Peptidyl-prolyl cis-trans isomerase CWC27 homolog; Short=PPIase CWC27; AltName: Full=Antigen NY-CO-10; AltName: Full=Serologically defined colon cancer antigen 10	12.08	1	4	4	11	8	3	472	53.8142	5.79541	32.982	15.4496	0.375
74751545	Q8WVC0	LEO1	LEO1	RNA polymerase-associated protein LEO1	RecName: Full=RNA polymerase-associated protein LEO1; AltName: Full=Replicative senescence down-regulated leo1-like protein	8.41	1	5	5	11	8	3	666	75.3593	4.51318	23.3746	10.9492	0.375
119371160	Q96CN7	ISOC1	ISOC1	Isochorismatase domain-containing protein 1	RecName: Full=Isochorismatase domain-containing protein 1	28.86	1	6	6	22	16	6	298	32.2161	7.38623	104.48	48.9409	0.375
218511858	P82094	TMF1	TMF1	TATA element modulatory factor	RecName: Full=TATA element modulatory factor; Short=TMF; AltName: Full=Androgen receptor coactivator 160 kDa protein; AltName: Full=Androgen receptor-associated protein of 160 kDa	9.7	1	8	8	11	8	3	1093	122.767	4.91943	14.2429	6.67173	0.375
308153477	P48556	PSMD8	PSMD8	26S proteasome non-ATPase regulatory subunit 8	RecName: Full=26S proteasome non-ATPase regulatory subunit 8; AltName: Full=26S proteasome regulatory subunit RPN12; AltName: Full=26S proteasome regulatory subunit S14; AltName: Full=p31	18.86	1	8	8	44	32	12	350	39.5868	9.70068	177.914	83.3394	0.375
37154869	Q9UHB9	SRP68	SRP68	Signal recognition particle subunit SRP68	RecName: Full=Signal recognition particle subunit SRP68; Short=SRP68; AltName: Full=Signal recognition particle 68 kDa protein	41.47	1	19	19	59	43	16	627	70.6856	8.55811	133.454	62.0283	0.372093
92090636	P49406	RM19	MRPL19	39S ribosomal protein L19, mitochondrial	RecName: Full=39S ribosomal protein L19, mitochondrial; Short=L19mt; Short=MRP-L19; AltName: Full=39S ribosomal protein L15, mitochondrial; Short=L15mt; Short=MRP-L15; Flags: Precursor	29.45	1	9	9	37	27	10	292	33.5136	9.49561	179.933	83.2443	0.37037
3121764	O15144	ARPC2	ARPC2	Actin-related protein 2/3 complex subunit 2	RecName: Full=Actin-related protein 2/3 complex subunit 2; AltName: Full=Arp2/3 complex 34 kDa subunit; Short=p34-ARC	43	1	15	15	63	46	17	300	34.3115	7.35693	298.377	137.741	0.369565
116242708	Q96G03	PGM2	PGM2	Phosphoglucomutase-2	RecName: Full=Phosphoglucomutase-2; Short=PGM 2; AltName: Full=Glucose phosphomutase 2; AltName: Full=Phosphodeoxyribomutase; AltName: Full=Phosphopentomutase	24.84	1	12	13	26	19	7	612	68.2404	6.72705	60.4131	27.8025	0.368421
20139806	Q9P0M9	RM27	MRPL27	39S ribosomal protein L27, mitochondrial	RecName: Full=39S ribosomal protein L27, mitochondrial; Short=L27mt; Short=MRP-L27	35.81	1	6	6	15	11	4	148	16.0627	10.4185	144.631	65.6955	0.363636
23831237	P08648	ITA5	ITGA5	Integrin alpha-5	RecName: Full=Integrin alpha-5; AltName: Full=CD49 antigen-like family member E; AltName: Full=Fibronectin receptor subunit alpha; AltName: Full=Integrin alpha-F; AltName: Full=VLA-5; AltName: CD_antigen=CD49e; Contains: RecName: Full=Integrin alpha-5 heavy chain; Contains: RecName: Full=Integrin alpha-5 light chain; Flags: Precursor	4.48	1	4	4	15	11	4	1049	114.465	5.77002	20.4055	9.26876	0.363636
24212388	Q9Y291	RT33	MRPS33	28S ribosomal protein S33, mitochondrial	RecName: Full=28S ribosomal protein S33, mitochondrial; Short=MRP-S33; Short=S33mt	36.79	1	3	3	15	11	4	106	12.6207	10.1108	201.937	91.7257	0.363636
51702266	P62993	GRB2	GRB2	Growth factor receptor-bound protein 2	RecName: Full=Growth factor receptor-bound protein 2; AltName: Full=Adapter protein GRB2; AltName: Full=Protein Ash; AltName: Full=SH2/SH3 adapter GRB2	24.42	1	6	6	15	11	4	217	25.1904	6.31592	98.6421	44.8061	0.363636
73620080	Q9BRX8	F213A	FAM213A	Redox-regulatory protein FAM213A	RecName: Full=Redox-regulatory protein FAM213A; AltName: Full=Peroxiredoxin-like 2 activated in M-CSF stimulated monocytes; Short=Protein PAMM	33.19	1	7	7	15	11	4	229	25.7474	8.83643	93.473	42.4582	0.363636
74737935	Q6PJT7	ZC3HE	ZC3H14	Zinc finger CCCH domain-containing protein 14	RecName: Full=Zinc finger CCCH domain-containing protein 14; AltName: Full=Mammalian suppressor of tau pathology-2; Short=MSUT-2; AltName: Full=Renal carcinoma antigen NY-REN-37	12.09	1	6	6	15	11	4	736	82.8233	7.31299	29.0833	13.2105	0.363636
124015179	Q9NXE4	NSMA3	SMPD4	Sphingomyelin phosphodiesterase 4	RecName: Full=Sphingomyelin phosphodiesterase 4; AltName: Full=Neutral sphingomyelinase 3; Short=nSMase-3; Short=nSMase3; AltName: Full=Neutral sphingomyelinase III	15.24	1	9	9	15	11	4	827	93.2921	7.97217	25.8831	11.7569	0.363636
223634731	P53597	SUCA	SUCLG1	Succinyl-CoA ligase [ADP/GDP-forming] subunit alpha, mitochondrial	RecName: Full=Succinyl-CoA ligase [ADP/GDP-forming] subunit alpha, mitochondrial; AltName: Full=Succinyl-CoA synthetase subunit alpha; Short=SCS-alpha; Flags: Precursor	15.9	1	4	4	15	11	4	346	36.2268	8.79248	61.8651	28.101	0.363636
239938658	P41743	KPCI	PRKCI	Protein kinase C iota type	RecName: Full=Protein kinase C iota type; AltName: Full=Atypical protein kinase C-lambda/iota; Short=PRKC-lambda/iota; Short=aPKC-lambda/iota; AltName: Full=nPKC-iota	12.25	1	4	4	15	11	4	596	68.2183	5.84619	35.915	16.3136	0.363636
727863586	Q53H96	P5CR3	PYCRL	Pyrroline-5-carboxylate reductase 3	RecName: Full=Pyrroline-5-carboxylate reductase 3; Short=P5C reductase 3; Short=P5CR 3; AltName: Full=Pyrroline-5-carboxylate reductase-like protein	18.98	1	5	5	15	11	4	274	28.6449	7.72314	78.1216	35.4851	0.363636
131801	P20336	RAB3A	RAB3A	Ras-related protein Rab-3A	RecName: Full=Ras-related protein Rab-3A	21.82	4	1	5	34	25	9	220	24.9681	5.03369	221.129	99.439	0.36
2507300	P35250	RFC2	RFC2	Replication factor C subunit 2	RecName: Full=Replication factor C subunit 2; AltName: Full=Activator 1 40 kDa subunit; Short=A1 40 kDa subunit; AltName: Full=Activator 1 subunit 2; AltName: Full=Replication factor C 40 kDa subunit; Short=RF-C 40 kDa subunit; Short=RFC40	33.33	1	10	10	34	25	9	354	39.1321	6.44287	137.425	61.7983	0.36
54037520	P67870	CSK2B	CSNK2B	Casein kinase II subunit beta	RecName: Full=Casein kinase II subunit beta; Short=CK II beta; AltName: Full=Phosvitin; AltName: Full=Protein G5a	31.16	1	6	6	34	25	9	215	24.926	5.5542	226.272	101.752	0.36
400668	P11182	ODB2	DBT	Lipoamide acyltransferase component of branched-chain alpha-keto acid dehydrogenase complex, mitochondrial	RecName: Full=Lipoamide acyltransferase component of branched-chain alpha-keto acid dehydrogenase complex, mitochondrial; AltName: Full=Branched-chain alpha-keto acid dehydrogenase complex component E2; Short=BCKAD-E2; Short=BCKADE2; AltName: Full=Dihydrolipoamide acetyltransferase component of branched-chain alpha-keto acid dehydrogenase complex; AltName: Full=Dihydrolipoamide branched chain tra…	25.52	1	10	10	19	14	5	482	53.4529	8.51416	56.521	25.2151	0.357143
6648110	Q15005	SPCS2	SPCS2	Signal peptidase complex subunit 2	RecName: Full=Signal peptidase complex subunit 2; AltName: Full=Microsomal signal peptidase 25 kDa subunit; Short=SPase 25 kDa subunit	48.67	1	12	12	57	42	15	226	24.9867	8.47021	361.635	161.332	0.357143
24638339	O95292	VAPB	VAPB	Vesicle-associated membrane protein-associated protein B/C	RecName: Full=Vesicle-associated membrane protein-associated protein B/C; Short=VAMP-B/VAMP-C; Short=VAMP-associated protein B/C; Short=VAP-B/VAP-C	48.15	1	10	11	57	42	15	243	27.2111	7.29834	336.335	150.045	0.357143
38258221	Q96EY8	MMAB	MMAB	Cob(I)yrinic acid a,c-diamide adenosyltransferase, mitochondrial	RecName: Full=Cob(I)yrinic acid a,c-diamide adenosyltransferase, mitochondrial; AltName: Full=Cob(I)alamin adenosyltransferase; AltName: Full=Methylmalonic aciduria type B protein; Flags: Precursor	20.4	1	4	4	19	14	5	250	27.371	8.60205	108.973	48.6146	0.357143
47606646	P61421	VA0D1	ATP6V0D1	V-type proton ATPase subunit d 1	RecName: Full=V-type proton ATPase subunit d 1; Short=V-ATPase subunit d 1; AltName: Full=32 kDa accessory protein; AltName: Full=V-ATPase 40 kDa accessory protein; AltName: Full=V-ATPase AC39 subunit; Short=p39; AltName: Full=Vacuolar proton pump subunit d 1	13.39	1	5	5	19	14	5	351	40.3032	4.99561	77.6158	34.6258	0.357143
7387730	O14684	PTGES	PTGES	Prostaglandin E synthase	RecName: Full=Prostaglandin E synthase; AltName: Full=Microsomal glutathione S-transferase 1-like 1; Short=MGST1-L1; AltName: Full=Microsomal prostaglandin E synthase 1; Short=MPGES-1; AltName: Full=p53-induced gene 12 protein	7.89	1	3	3	42	31	11	152	17.091	9.49561	396.869	175.908	0.354839
54041574	Q9Y3Y2	CHTOP	CHTOP	Chromatin target of PRMT1 protein	RecName: Full=Chromatin target of PRMT1 protein; AltName: Full=Friend of PRMT1 protein; AltName: Full=Small arginine- and glycine-rich protein; Short=SRAG	29.84	1	6	6	42	31	11	248	26.3803	12.2349	243.242	107.815	0.354839
38257923	Q7Z3B4	NUP54	NUP54	Nucleoporin p54	RecName: Full=Nucleoporin p54; AltName: Full=54 kDa nucleoporin	20.32	1	10	10	23	17	6	507	55.4014	7.02002	65.2484	28.7661	0.352941
73622065	Q9NPD8	UBE2T	UBE2T	Ubiquitin-conjugating enzyme E2 T	RecName: Full=Ubiquitin-conjugating enzyme E2 T; AltName: Full=Cell proliferation-inducing gene 50 protein; AltName: Full=Ubiquitin carrier protein T; AltName: Full=Ubiquitin-protein ligase T	36.04	1	7	7	23	17	6	197	22.5066	7.98682	167.924	74.0325	0.352941
172045828	Q92626	PXDN	PXDN	Peroxidasin homolog	RecName: Full=Peroxidasin homolog; AltName: Full=Melanoma-associated antigen MG50; AltName: Full=Vascular peroxidase 1; AltName: Full=p53-responsive gene 2 protein; Flags: Precursor	9.87	1	11	11	23	17	6	1479	165.17	7.1665	22.3671	9.86098	0.352941
31077184	Q9Y3D9	RT23	MRPS23	28S ribosomal protein S23, mitochondrial	RecName: Full=28S ribosomal protein S23, mitochondrial; Short=MRP-S23; Short=S23mt	41.58	1	7	7	27	20	7	190	21.7573	8.89502	204.836	89.5533	0.35
38258220	Q96AC1	FERM2	FERMT2	Fermitin family homolog 2	RecName: Full=Fermitin family homolog 2; AltName: Full=Kindlin-2; AltName: Full=Mitogen-inducible gene 2 protein; Short=MIG-2; AltName: Full=Pleckstrin homology domain-containing family C member 1; Short=PH domain-containing family C member 1	28.38	1	17	17	51	38	13	680	77.8106	6.69775	108.744	46.4699	0.342105
6648082	P06737	PYGL	PYGL	Glycogen phosphorylase, liver form	RecName: Full=Glycogen phosphorylase, liver form	37.66	1	24	27	106	79	27	847	97.087	7.1665	181.498	77.485	0.341772
113600	P14550	AK1A1	AKR1A1	Alcohol dehydrogenase [NADP(+)]	RecName: Full=Alcohol dehydrogenase [NADP(+)]; AltName: Full=Aldehyde reductase; AltName: Full=Aldo-keto reductase family 1 member A1	38.15	2	9	10	24	18	6	325	36.5499	6.78564	107.775	44.8751	0.333333
127717	P29218	IMPA1	IMPA1	Inositol monophosphatase 1	RecName: Full=Inositol monophosphatase 1; Short=IMP 1; Short=IMPase 1; AltName: Full=D-galactose 1-phosphate phosphatase; AltName: Full=Inositol-1(or 4)-monophosphatase 1; AltName: Full=Lithium-sensitive myo-inositol monophosphatase A1	22.02	1	5	5	16	12	4	277	30.1692	5.26221	84.3006	35.1008	0.333333
544337	P15328	FOLR1	FOLR1	Folate receptor alpha	RecName: Full=Folate receptor alpha; Short=FR-alpha; AltName: Full=Adult folate-binding protein; Short=FBP; AltName: Full=Folate receptor 1; AltName: Full=Folate receptor, adult; AltName: Full=KB cells FBP; AltName: Full=Ovarian tumor-associated antigen MOv18; Flags: Precursor	7.39	1	2	2	8	6	2	257	29.7992	7.97217	45.4305	18.9162	0.333333
729553	Q06546	GABPA	GABPA	GA-binding protein alpha chain	RecName: Full=GA-binding protein alpha chain; Short=GABP subunit alpha; AltName: Full=Nuclear respiratory factor 2 subunit alpha; AltName: Full=Transcription factor E4TF1-60	8.37	1	3	3	4	3	1	454	51.2631	4.97021	12.8586	5.35404	0.333333
1708973	P51608	MECP2	MECP2	Methyl-CpG-binding protein 2	RecName: Full=Methyl-CpG-binding protein 2; Short=MeCp-2 protein; Short=MeCp2	2.88	1	1	1	4	3	1	486	52.4087	9.94971	12.012	5.00151	0.333333
1709858	P49810	PSN2	PSEN2	Presenilin-2	RecName: Full=Presenilin-2; Short=PS-2; AltName: Full=AD3LP; AltName: Full=AD5; AltName: Full=E5-1; AltName: Full=STM-2; Contains: RecName: Full=Presenilin-2 NTF subunit; Contains: RecName: Full=Presenilin-2 CTF subunit	8.04	1	2	3	8	6	2	448	50.1074	4.58936	26.0617	10.8515	0.333333
2494059	Q16831	UPP1	UPP1	Uridine phosphorylase 1	RecName: Full=Uridine phosphorylase 1; Short=UPase 1; Short=UrdPase 1	10	1	3	3	4	3	1	310	33.9122	7.88428	18.8317	7.84107	0.333333
3914023	O43772	MCAT	SLC25A20	Mitochondrial carnitine/acylcarnitine carrier protein	RecName: Full=Mitochondrial carnitine/acylcarnitine carrier protein; AltName: Full=Carnitine/acylcarnitine translocase; Short=CAC; AltName: Full=Solute carrier family 25 member 20	8.97	1	2	2	4	3	1	301	32.9221	9.40771	19.3947	8.07552	0.333333
3929377	Q13242	SRSF9	SRSF9	Serine/arginine-rich splicing factor 9	RecName: Full=Serine/arginine-rich splicing factor 9; AltName: Full=Pre-mRNA-splicing factor SRp30C; AltName: Full=Splicing factor, arginine/serine-rich 9	49.32	1	9	10	36	27	9	221	25.5264	8.646	237.739	98.9891	0.333333
6093592	O95299	NDUAA	NDUFA10	NADH dehydrogenase [ubiquinone] 1 alpha subcomplex subunit 10, mitochondrial	RecName: Full=NADH dehydrogenase [ubiquinone] 1 alpha subcomplex subunit 10, mitochondrial; AltName: Full=Complex I-42kD; Short=CI-42kD; AltName: Full=NADH-ubiquinone oxidoreductase 42 kDa subunit; Flags: Precursor	18.87	1	7	7	12	9	3	355	40.7249	8.48486	49.3337	20.5414	0.333333
6166193	Q16595	FRDA	FXN	Frataxin, mitochondrial	RecName: Full=Frataxin, mitochondrial; AltName: Full=Friedreich ataxia protein; Short=Fxn; Contains: RecName: Full=Frataxin intermediate form; Short=i-FXN; Contains: RecName: Full=Frataxin(56-210); AltName: Full=m56-FXN; Contains: RecName: Full=Frataxin(78-210); AltName: Full=d-FXN; AltName: Full=m78-FXN; Contains: RecName: Full=Frataxin mature form; AltName: Full=Frataxin(81-210); AltName: Full=…	11.43	1	2	2	8	6	2	210	23.1209	8.68994	55.5982	23.1498	0.333333
6226190	O43752	STX6	STX6	Syntaxin-6	RecName: Full=Syntaxin-6	23.92	1	3	4	4	3	1	255	29.1578	4.93213	22.8934	9.53228	0.333333
9297054	Q9UNK0	STX8	STX8	Syntaxin-8	RecName: Full=Syntaxin-8	15.25	1	3	3	4	3	1	236	26.89	4.98291	24.7365	10.2997	0.333333
12643354	O43808	PM34	SLC25A17	Peroxisomal membrane protein PMP34	RecName: Full=Peroxisomal membrane protein PMP34; AltName: Full=34 kDa peroxisomal membrane protein; AltName: Full=Solute carrier family 25 member 17	12.7	1	3	3	8	6	2	307	34.5448	10.0815	38.0314	15.8354	0.333333
12644268	P43897	EFTS	TSFM	Elongation factor Ts, mitochondrial	RecName: Full=Elongation factor Ts, mitochondrial; Short=EF-Ts; Short=EF-TsMt; Flags: Precursor	37.85	1	8	8	44	33	11	325	35.3682	8.38232	197.588	82.2709	0.333333
13124345	O75431	MTX2	MTX2	Metaxin-2	RecName: Full=Metaxin-2; AltName: Full=Mitochondrial outer membrane import complex protein 2	26.62	1	7	7	12	9	3	263	29.7441	6.29053	66.5911	27.727	0.333333
13633914	Q15796	SMAD2	SMAD2	Mothers against decapentaplegic homolog 2	RecName: Full=Mothers against decapentaplegic homolog 2; Short=MAD homolog 2; Short=Mothers against DPP homolog 2; AltName: Full=JV18-1; AltName: Full=Mad-related protein 2; Short=hMAD-2; AltName: Full=SMAD family member 2; Short=SMAD 2; Short=Smad2; Short=hSMAD2	7.71	1	2	2	4	3	1	467	52.2728	6.58057	12.5007	5.20499	0.333333
18202731	Q9BQ67	GRWD1	GRWD1	Glutamate-rich WD repeat-containing protein 1	RecName: Full=Glutamate-rich WD repeat-containing protein 1	31.61	1	9	9	20	15	5	446	49.3882	4.91943	65.4464	27.2504	0.333333
20454813	O95999	BCL10	BCL10	B-cell lymphoma/leukemia 10	RecName: Full=B-cell lymphoma/leukemia 10; AltName: Full=B-cell CLL/lymphoma 10; Short=Bcl-10; AltName: Full=CARD-containing molecule enhancing NF-kappa-B; AltName: Full=CARD-like apoptotic protein; Short=hCLAP; AltName: Full=CED-3/ICH-1 prodomain homologous E10-like regulator; Short=CIPER; AltName: Full=Cellular homolog of vCARMEN; Short=cCARMEN; AltName: Full=Cellular-E10; Short=c-E10; AltName:…	9.01	1	3	3	4	3	1	233	26.2353	5.74463	25.055	10.4323	0.333333
20455075	Q9UDY8	MALT1	MALT1	Mucosa-associated lymphoid tissue lymphoma translocation protein 1	RecName: Full=Mucosa-associated lymphoid tissue lymphoma translocation protein 1; AltName: Full=MALT lymphoma-associated translocation; AltName: Full=Paracaspase	4.98	1	4	4	4	3	1	824	92.2131	5.73193	7.08473	2.94992	0.333333
23396917	Q96AX1	VP33A	VPS33A	Vacuolar protein sorting-associated protein 33A	RecName: Full=Vacuolar protein sorting-associated protein 33A; Short=hVPS33A	7.55	1	4	4	4	3	1	596	67.5682	6.96143	9.79499	4.07841	0.333333
24211602	Q9NUG6	PDRG1	PDRG1	p53 and DNA damage-regulated protein 1	RecName: Full=p53 and DNA damage-regulated protein 1	18.05	1	2	2	4	3	1	133	15.5013	6.06201	43.8934	18.2762	0.333333
26006699	Q9UKU7	ACAD8	ACAD8	Isobutyryl-CoA dehydrogenase, mitochondrial	RecName: Full=Isobutyryl-CoA dehydrogenase, mitochondrial; AltName: Full=Activator-recruited cofactor 42 kDa component; Short=ARC42; AltName: Full=Acyl-CoA dehydrogenase family member 8; Short=ACAD-8; Flags: Precursor	8.92	1	3	3	4	3	1	415	45.0405	7.85498	14.067	5.85719	0.333333
29840795	P78549	NTH	NTHL1	Endonuclease III-like protein 1	RecName: Full=Endonuclease III-like protein 1; Short=hNTH1; AltName: Full=Bifunctional DNA N-glycoslyase/DNA-(apurinic or apyrimidinic site) lyase; Short=DNA glycoslyase/AP lyase; Flags: Precursor	11.54	1	3	3	4	3	1	312	34.3678	9.67139	18.7109	7.79081	0.333333
34395509	Q9UM13	APC10	ANAPC10	Anaphase-promoting complex subunit 10	RecName: Full=Anaphase-promoting complex subunit 10; Short=APC10; AltName: Full=Cyclosome subunit 10	6.49	1	1	1	4	3	1	185	21.2387	9.05615	31.5558	13.1391	0.333333
38604894	Q8N2K0	ABD12	ABHD12	Monoacylglycerol lipase ABHD12	RecName: Full=Monoacylglycerol lipase ABHD12; AltName: Full=2-arachidonoylglycerol hydrolase; AltName: Full=Abhydrolase domain-containing protein 12	9.05	1	3	3	4	3	1	398	45.0682	8.646	14.6679	6.10737	0.333333
46577123	Q9GZU8	F192A	FAM192A	Protein FAM192A	RecName: Full=Protein FAM192A; AltName: Full=NEFA-interacting nuclear protein NIP30	9.84	1	2	2	4	3	1	254	28.8945	5.45264	22.9835	9.56981	0.333333
46577662	P83876	TXN4A	TXNL4A	Thioredoxin-like protein 4A	RecName: Full=Thioredoxin-like protein 4A; AltName: Full=DIM1 protein homolog; AltName: Full=Spliceosomal U5 snRNP-specific 15 kDa protein; AltName: Full=Thioredoxin-like U5 snRNP protein U5-15kD	10.56	1	2	2	4	3	1	142	16.7752	5.84619	41.1114	17.1178	0.333333
47115774	Q86YV9	HPS6	HPS6	Hermansky-Pudlak syndrome 6 protein	RecName: Full=Hermansky-Pudlak syndrome 6 protein; AltName: Full=Ruby-eye protein homolog; Short=Ru	4.52	1	3	3	4	3	1	775	82.9228	6.27783	7.53267	3.13643	0.333333
47606765	Q9HA64	KT3K	FN3KRP	Ketosamine-3-kinase	RecName: Full=Ketosamine-3-kinase; AltName: Full=Fructosamine-3-kinase-related protein; Short=FN3K-RP; Short=FN3K-related protein	7.77	1	3	3	8	6	2	309	34.3902	7.32764	37.7852	15.7329	0.333333
49065666	P62166	NCS1	NCS1	Neuronal calcium sensor 1	RecName: Full=Neuronal calcium sensor 1; Short=NCS-1; AltName: Full=Frequenin homolog; AltName: Full=Frequenin-like protein; AltName: Full=Frequenin-like ubiquitous protein	12.11	1	2	2	4	3	1	190	21.8649	4.83057	30.7253	12.7933	0.333333
50400630	Q9BUN8	DERL1	DERL1	Derlin-1	RecName: Full=Derlin-1; AltName: Full=Degradation in endoplasmic reticulum protein 1; Short=DERtrin-1; AltName: Full=Der1-like protein 1	13.15	1	3	3	16	12	4	251	28.7818	9.51025	93.0329	38.7368	0.333333
50400820	O95983	MBD3	MBD3	Methyl-CpG-binding domain protein 3	RecName: Full=Methyl-CpG-binding domain protein 3; AltName: Full=Methyl-CpG-binding protein MBD3	12.37	1	3	3	4	3	1	291	32.8233	5.33838	20.0612	8.35303	0.333333
51316028	Q8NCL4	GALT6	GALNT6	Polypeptide N-acetylgalactosaminyltransferase 6	RecName: Full=Polypeptide N-acetylgalactosaminyltransferase 6; AltName: Full=Polypeptide GalNAc transferase 6; Short=GalNAc-T6; Short=pp-GaNTase 6; AltName: Full=Protein-UDP acetylgalactosaminyltransferase 6; AltName: Full=UDP-GalNAc:polypeptide N-acetylgalactosaminyltransferase 6	8.2	1	3	3	8	6	2	622	71.1131	8.17725	18.7711	7.81586	0.333333
51339204	Q96F10	SAT2	SAT2	Diamine acetyltransferase 2	RecName: Full=Diamine acetyltransferase 2; AltName: Full=Polyamine N-acetyltransferase 2; AltName: Full=Spermidine/spermine N(1)-acetyltransferase 2; AltName: Full=Thialysine N-epsilon-acetyltransferase	5.29	1	1	1	4	3	1	170	19.1428	6.03662	34.3401	14.2984	0.333333
51701344	Q8TE49	OTU7A	OTUD7A	OTU domain-containing protein 7A	RecName: Full=OTU domain-containing protein 7A; AltName: Full=Zinc finger protein Cezanne 2	1.84	2	2	2	4	3	1	926	100.614	8.39697	6.30434	2.62498	0.333333
52000904	P63098	CANB1	PPP3R1	Calcineurin subunit B type 1	RecName: Full=Calcineurin subunit B type 1; AltName: Full=Protein phosphatase 2B regulatory subunit 1; AltName: Full=Protein phosphatase 3 regulatory subunit B alpha isoform 1	17.65	1	3	3	4	3	1	170	19.2876	4.80518	34.3401	14.2984	0.333333
52783467	Q96AE7	TTC17	TTC17	Tetratricopeptide repeat protein 17	RecName: Full=Tetratricopeptide repeat protein 17; Short=TPR repeat protein 17	5.17	1	4	4	4	3	1	1141	129.477	6.58057	5.1164	2.13035	0.333333
61252504	Q14956	GPNMB	GPNMB	Transmembrane glycoprotein NMB	RecName: Full=Transmembrane glycoprotein NMB; AltName: Full=Transmembrane glycoprotein HGFIN; Flags: Precursor	1.57	1	1	1	4	3	1	572	63.8819	6.63916	10.206	4.24953	0.333333
62298570	Q8NBN7	RDH13	RDH13	Retinol dehydrogenase 13	RecName: Full=Retinol dehydrogenase 13	22.66	1	6	6	12	9	3	331	35.9099	8.104	52.9107	22.0308	0.333333
62510504	Q96BP2	CHCH1	CHCHD1	Coiled-coil-helix-coiled-coil-helix domain-containing protein 1	RecName: Full=Coiled-coil-helix-coiled-coil-helix domain-containing protein 1; AltName: Full=28S ribosomal protein S37, mitochondrial; Short=MRP-S37; AltName: Full=Nuclear protein C2360	28.81	1	3	3	12	9	3	118	13.4661	10.2134	148.419	61.7983	0.333333
66773935	Q96IZ0	PAWR	PAWR	PRKC apoptosis WT1 regulator protein	RecName: Full=PRKC apoptosis WT1 regulator protein; AltName: Full=Prostate apoptosis response 4 protein; Short=Par-4	8.53	1	2	2	4	3	1	340	36.5454	5.41455	17.17	7.14921	0.333333
67461085	Q9UJG1	MSPD1	MOSPD1	Motile sperm domain-containing protein 1	RecName: Full=Motile sperm domain-containing protein 1	9.39	1	2	2	4	3	1	213	24.0708	7.78174	27.4076	11.4119	0.333333
67466983	Q9HCJ3	RAVR2	RAVER2	Ribonucleoprotein PTB-binding 2	RecName: Full=Ribonucleoprotein PTB-binding 2; AltName: Full=Protein raver-2	9.41	1	4	4	4	3	1	691	74.2916	7.47412	8.44836	3.5177	0.333333
68052323	Q6NYC8	PPR18	PPP1R18	Phostensin	RecName: Full=Phostensin; AltName: Full=Protein phosphatase 1 F-actin cytoskeleton-targeting subunit; AltName: Full=Protein phosphatase 1 regulatory subunit 18	3.75	1	1	1	4	3	1	613	67.9015	5.40186	9.52335	3.9653	0.333333
68565946	Q9NZJ9	NUDT4	NUDT4	Diphosphoinositol polyphosphate phosphohydrolase 2	RecName: Full=Diphosphoinositol polyphosphate phosphohydrolase 2; Short=DIPP-2; AltName: Full=Diadenosine 5',5'''-P1,P6-hexaphosphate hydrolase 2; AltName: Full=Nucleoside diphosphate-linked moiety X motif 4; Short=Nudix motif 4	7.78	1	1	1	4	3	1	180	20.2932	6.354	32.4323	13.5041	0.333333
71153365	Q8TAP9	MPLKI	MPLKIP	M-phase-specific PLK1-interacting protein	RecName: Full=M-phase-specific PLK1-interacting protein; AltName: Full=TTD non-photosensitive 1 protein	13.97	1	1	1	4	3	1	179	19.1351	10.228	32.6135	13.5795	0.333333
71153761	Q6P4A7	SFXN4	SFXN4	Sideroflexin-4	RecName: Full=Sideroflexin-4; AltName: Full=Breast cancer resistance marker 1	9.79	1	2	2	4	3	1	337	37.9738	9.18799	17.3229	7.21286	0.333333
71658794	Q96LW7	BINCA	C9orf89	Bcl10-interacting CARD protein	RecName: Full=Bcl10-interacting CARD protein; Short=BinCARD	15.35	1	3	3	4	3	1	228	25.573	9.20264	25.6045	10.6611	0.333333
73918923	Q8WWI5	CTL1	SLC44A1	Choline transporter-like protein 1	RecName: Full=Choline transporter-like protein 1; AltName: Full=CDw92; AltName: Full=Solute carrier family 44 member 1; AltName: CD_antigen=CD92	10.35	1	5	5	12	9	3	657	73.2533	8.60205	26.6567	11.0992	0.333333
73921766	Q9H2H8	PPIL3	PPIL3	Peptidyl-prolyl cis-trans isomerase-like 3	RecName: Full=Peptidyl-prolyl cis-trans isomerase-like 3; Short=PPIase; AltName: Full=Cyclophilin J; Short=CyPJ; AltName: Full=Cyclophilin-like protein PPIL3; AltName: Full=Rotamase PPIL3	15.53	1	2	2	8	6	2	161	18.1429	6.78564	72.5195	30.1954	0.333333
74707851	Q5H8A4	PIGG	PIGG	GPI ethanolamine phosphate transferase 2	RecName: Full=GPI ethanolamine phosphate transferase 2; AltName: Full=GPI7 homolog; Short=hGPI7; AltName: Full=Phosphatidylinositol-glycan biosynthesis class G protein; Short=PIG-G	2.95	1	2	2	4	3	1	983	108.103	7.15186	5.93877	2.47277	0.333333
74708095	P82673	RT35	MRPS35	28S ribosomal protein S35, mitochondrial	RecName: Full=28S ribosomal protein S35, mitochondrial; Short=MRP-S35; Short=S35mt; AltName: Full=28S ribosomal protein S28, mitochondrial; Short=MRP-S28; Short=S28mt; Flags: Precursor	19.2	1	4	4	8	6	2	323	36.8211	8.23584	36.1475	15.051	0.333333
74714582	Q8IZH2	XRN1	XRN1	5'-3' exoribonuclease 1	RecName: Full=5'-3' exoribonuclease 1; AltName: Full=Strand-exchange protein 1 homolog	5.74	1	8	8	16	12	4	1706	193.985	7.21045	13.6877	5.69925	0.333333
74719401	Q9NX00	TM160	TMEM160	Transmembrane protein 160	RecName: Full=Transmembrane protein 160	10.64	1	2	2	12	9	3	188	19.645	8.03076	93.1566	38.7883	0.333333
74723898	Q8TAD4	ZNT5	SLC30A5	Zinc transporter 5	RecName: Full=Zinc transporter 5; Short=ZnT-5; AltName: Full=Solute carrier family 30 member 5; AltName: Full=ZnT-like transporter 1; Short=hZTL1	1.31	1	1	1	4	3	1	765	83.9916	7.31299	7.63113	3.17743	0.333333
74728415	Q8IZ21	PHAR4	PHACTR4	Phosphatase and actin regulator 4	RecName: Full=Phosphatase and actin regulator 4	4.99	1	3	3	4	3	1	702	78.1631	6.62451	8.31598	3.46258	0.333333
74732825	Q9BQA9	CQ062	C17orf62	Uncharacterized protein C17orf62	RecName: Full=Uncharacterized protein C17orf62	16.04	1	3	3	4	3	1	187	20.7608	6.80029	31.2183	12.9986	0.333333
74732939	Q9BRX5	PSF3	GINS3	DNA replication complex GINS protein PSF3	RecName: Full=DNA replication complex GINS protein PSF3; AltName: Full=GINS complex subunit 3	37.04	1	6	6	8	6	2	216	24.5192	5.33838	54.0539	22.5068	0.333333
74734724	Q9NZC3	GDE1	GDE1	Glycerophosphodiester phosphodiesterase 1	RecName: Full=Glycerophosphodiester phosphodiesterase 1; AltName: Full=Membrane-interacting protein of RGS16; AltName: Full=RGS16-interacting membrane protein	4.53	1	1	1	4	3	1	331	37.694	6.7124	17.6369	7.3436	0.333333
74735046	Q9UK76	HN1	HN1	Hematological and neurological expressed 1 protein	RecName: Full=Hematological and neurological expressed 1 protein; AltName: Full=Androgen-regulated protein 2; Contains: RecName: Full=Hematological and neurological expressed 1 protein, N-terminally processed	27.92	1	3	3	4	3	1	154	16.0049	5.60498	37.9079	15.784	0.333333
74735248	Q9Y314	NOSIP	NOSIP	Nitric oxide synthase-interacting protein	RecName: Full=Nitric oxide synthase-interacting protein; AltName: Full=eNOS-interacting protein	6.98	1	1	1	4	3	1	301	33.151	8.82178	19.3947	8.07552	0.333333
74736009	Q5BJF2	TMM97	TMEM97	Transmembrane protein 97	RecName: Full=Transmembrane protein 97; AltName: Full=Protein MAC30	13.07	1	2	2	4	3	1	176	20.8342	9.37842	33.1694	13.811	0.333333
74739490	O15446	RPA34	CD3EAP	DNA-directed RNA polymerase I subunit RPA34	RecName: Full=DNA-directed RNA polymerase I subunit RPA34; AltName: Full=A34.5; AltName: Full=Antisense to ERCC-1 protein; Short=ASE-1; AltName: Full=CD3-epsilon-associated protein; Short=CAST; Short=CD3E-associated protein; AltName: Full=RNA polymerase I-associated factor PAF49	12.16	1	3	3	8	6	2	510	54.9514	8.51416	22.8934	9.53228	0.333333
74741383	Q5BJD5	TM41B	TMEM41B	Transmembrane protein 41B	RecName: Full=Transmembrane protein 41B	6.53	1	1	1	8	6	2	291	32.4924	9.5835	40.1224	16.7061	0.333333
74746681	Q5TZA2	CROCC	CROCC	Rootletin	RecName: Full=Rootletin; AltName: Full=Ciliary rootlet coiled-coil protein	0.69	1	1	2	4	3	1	2017	228.388	5.50342	2.89431	1.20512	0.333333
74751555	Q8WVM0	TFB1M	TFB1M	Dimethyladenosine transferase 1, mitochondrial	RecName: Full=Dimethyladenosine transferase 1, mitochondrial; AltName: Full=Mitochondrial 12S rRNA dimethylase 1; AltName: Full=Mitochondrial transcription factor B1; Short=h-mtTFB; Short=h-mtTFB1; Short=hTFB1M; Short=mtTFB1; AltName: Full=S-adenosylmethionine-6-N', N'-adenosyl(rRNA) dimethyltransferase 1; Flags: Precursor	12.43	1	4	4	8	6	2	346	39.518	9.26123	33.7446	14.0505	0.333333
74751577	Q8WWH5	TRUB1	TRUB1	Probable tRNA pseudouridine synthase 1	RecName: Full=Probable tRNA pseudouridine synthase 1	10.03	1	3	3	4	3	1	349	37.2295	8.25049	16.7273	6.96485	0.333333
74751733	Q96A35	RM24	MRPL24	39S ribosomal protein L24, mitochondrial	RecName: Full=39S ribosomal protein L24, mitochondrial; Short=L24mt; Short=MRP-L24; Flags: Precursor	43.06	1	8	8	24	18	6	216	24.899	9.29053	162.162	67.5203	0.333333
74751750	Q96AQ8	MCUR1	MCUR1	Mitochondrial calcium uniporter regulator 1	RecName: Full=Mitochondrial calcium uniporter regulator 1; AltName: Full=Coiled-coil domain-containing protein 90A, mitochondrial	6.13	1	2	2	4	3	1	359	39.6691	9.62744	16.2613	6.77084	0.333333
74752400	Q9BWH2	FUND2	FUNDC2	FUN14 domain-containing protein 2	RecName: Full=FUN14 domain-containing protein 2; AltName: Full=Cervical cancer proto-oncogene 3 protein; Short=HCC-3; AltName: Full=Hepatitis C virus core-binding protein 6	17.99	1	5	5	12	9	3	189	20.6627	9.72998	92.6637	38.5831	0.333333
74752638	Q9H4A5	GLP3L	GOLPH3L	Golgi phosphoprotein 3-like	RecName: Full=Golgi phosphoprotein 3-like; AltName: Full=GPP34-related protein	5.26	1	1	1	4	3	1	285	32.747	5.8335	20.4836	8.52889	0.333333
74752914	Q9NR12	PDLI7	PDLIM7	PDZ and LIM domain protein 7	RecName: Full=PDZ and LIM domain protein 7; AltName: Full=LIM mineralization protein; Short=LMP; AltName: Full=Protein enigma	29.1	1	8	8	16	12	4	457	49.8126	8.41162	51.0969	21.2756	0.333333
74752931	Q9NRX2	RM17	MRPL17	39S ribosomal protein L17, mitochondrial	RecName: Full=39S ribosomal protein L17, mitochondrial; Short=L17mt; Short=MRP-L17; AltName: Full=LYST-interacting protein 2; Flags: Precursor	25.71	1	4	4	12	9	3	175	20.0376	10.1108	100.077	41.6697	0.333333
74753001	Q9NVV0	TM38B	TMEM38B	Trimeric intracellular cation channel type B	RecName: Full=Trimeric intracellular cation channel type B; Short=TRIC-B; Short=TRICB; AltName: Full=Transmembrane protein 38B	11.68	1	2	2	8	6	2	291	32.4885	9.05615	40.1224	16.7061	0.333333
74757262	Q63ZY3	KANK2	KANK2	KN motif and ankyrin repeat domain-containing protein 2	RecName: Full=KN motif and ankyrin repeat domain-containing protein 2; AltName: Full=Ankyrin repeat domain-containing protein 25; AltName: Full=Matrix-remodeling-associated protein 3; AltName: Full=SRC-1-interacting protein; Short=SIP; Short=SRC-interacting protein; Short=SRC1-interacting protein	7.29	1	3	4	4	3	1	851	91.1179	5.63037	6.85995	2.85633	0.333333
74761281	Q9BV86	NTM1A	NTMT1	N-terminal Xaa-Pro-Lys N-methyltransferase 1	RecName: Full=N-terminal Xaa-Pro-Lys N-methyltransferase 1; AltName: Full=Alpha N-terminal protein methyltransferase 1A; AltName: Full=Methyltransferase-like protein 11A; AltName: Full=N-terminal RCC1 methyltransferase; AltName: Full=X-Pro-Lys N-terminal protein methyltransferase 1A; Short=NTM1A; Contains: RecName: Full=N-terminal Xaa-Pro-Lys N-methyltransferase 1, N-terminally processed	20.18	1	3	3	4	3	1	223	25.3708	5.51611	26.1785	10.9001	0.333333
74761391	Q9H0U3	MAGT1	MAGT1	Magnesium transporter protein 1	RecName: Full=Magnesium transporter protein 1; Short=MagT1; AltName: Full=Implantation-associated protein; Short=IAP; Flags: Precursor	8.36	1	3	3	16	12	4	335	38.0114	9.62744	69.7053	29.0237	0.333333
74761931	Q9UFC0	LRWD1	LRWD1	Leucine-rich repeat and WD repeat-containing protein 1	RecName: Full=Leucine-rich repeat and WD repeat-containing protein 1; AltName: Full=Centromere protein 33; Short=CENP-33; AltName: Full=Origin recognition complex-associated protein; Short=ORC-associated protein; Short=ORCA	2.16	1	1	1	4	3	1	647	70.8162	7.21045	9.0229	3.75693	0.333333
74762186	Q5HYI8	RABL3	RABL3	Rab-like protein 3	RecName: Full=Rab-like protein 3	13.98	1	3	3	4	3	1	236	26.4065	7.10791	24.7365	10.2997	0.333333
74762954	Q4U2R6	RM51	MRPL51	39S ribosomal protein L51, mitochondrial	RecName: Full=39S ribosomal protein L51, mitochondrial; Short=L51mt; Short=MRP-L51; AltName: Full=bMRP-64; Short=bMRP64; Flags: Precursor	9.38	1	1	1	4	3	1	128	15.0852	11.2681	45.6079	18.9901	0.333333
78099173	Q9UNE7	CHIP	STUB1	E3 ubiquitin-protein ligase CHIP	RecName: Full=E3 ubiquitin-protein ligase CHIP; AltName: Full=Antigen NY-CO-7; AltName: Full=CLL-associated antigen KW-8; AltName: Full=Carboxy terminus of Hsp70-interacting protein; AltName: Full=STIP1 homology and U box-containing protein 1	23.43	1	7	7	16	12	4	303	34.8342	5.87158	77.0669	32.0889	0.333333
78099789	Q9P0J1	PDP1	PDP1	[Pyruvate dehydrogenase [acetyl-transferring]]-phosphatase 1, mitochondrial	RecName: Full=[Pyruvate dehydrogenase [acetyl-transferring]]-phosphatase 1, mitochondrial; Short=PDP 1; AltName: Full=Protein phosphatase 2C; AltName: Full=Pyruvate dehydrogenase phosphatase catalytic subunit 1; Short=PDPC 1; Flags: Precursor	7.82	1	3	3	4	3	1	537	61.0156	6.66846	10.8712	4.5265	0.333333
93117549	Q969X1	LFG3	TMBIM1	Protein lifeguard 3	RecName: Full=Protein lifeguard 3; AltName: Full=Protein RECS1 homolog; AltName: Full=Transmembrane BAX inhibitor motif-containing protein 1	4.5	1	1	1	4	3	1	311	34.5846	7.72314	18.7711	7.81586	0.333333
110282993	Q96T51	RUFY1	RUFY1	RUN and FYVE domain-containing protein 1	RecName: Full=RUN and FYVE domain-containing protein 1; AltName: Full=FYVE-finger protein EIP1; AltName: Full=La-binding protein 1; AltName: Full=Rab4-interacting protein; AltName: Full=Zinc finger FYVE domain-containing protein 12	3.95	1	2	2	4	3	1	708	79.7673	5.74463	8.2455	3.43324	0.333333
116242699	Q9BWT3	PAPOG	PAPOLG	Poly(A) polymerase gamma	RecName: Full=Poly(A) polymerase gamma; Short=PAP-gamma; AltName: Full=Neo-poly(A) polymerase; Short=Neo-PAP; AltName: Full=Polynucleotide adenylyltransferase gamma; AltName: Full=SRP RNA 3'-adenylating enzyme	5.3	1	2	3	4	3	1	736	82.7512	9.14404	7.93182	3.30262	0.333333
116242718	P41247	PLPL4	PNPLA4	Patatin-like phospholipase domain-containing protein 4	RecName: Full=Patatin-like phospholipase domain-containing protein 4; AltName: Full=Protein GS2	9.88	1	2	2	4	3	1	253	27.9627	9.11475	23.0744	9.60764	0.333333
116242838	Q8TEY7	UBP33	USP33	Ubiquitin carboxyl-terminal hydrolase 33	RecName: Full=Ubiquitin carboxyl-terminal hydrolase 33; AltName: Full=Deubiquitinating enzyme 33; AltName: Full=Ubiquitin thioesterase 33; AltName: Full=Ubiquitin-specific-processing protease 33; AltName: Full=VHL-interacting deubiquitinating enzyme 1; Short=hVDU1	4.46	1	3	3	4	3	1	942	106.659	6.02393	6.19726	2.5804	0.333333
118595708	Q6NTF9	RHBD2	RHBDD2	Rhomboid domain-containing protein 2	RecName: Full=Rhomboid domain-containing protein 2	4.4	1	1	1	4	3	1	364	39.1771	9.31982	16.038	6.67784	0.333333
134035045	O94886	CSCL1	TMEM63A	CSC1-like protein 1	RecName: Full=CSC1-like protein 1; AltName: Full=Transmembrane protein 63A	2.6	1	2	2	4	3	1	807	92.066	7.26904	7.23397	3.01206	0.333333
142981524	Q8IXB1	DJC10	DNAJC10	DnaJ homolog subfamily C member 10	RecName: Full=DnaJ homolog subfamily C member 10; AltName: Full=Endoplasmic reticulum DNA J domain-containing protein 5; Short=ER-resident protein ERdj5; Short=ERdj5; AltName: Full=Macrothioredoxin; Short=MTHr; Flags: Precursor	7.19	1	5	5	8	6	2	793	91.0213	7.18115	14.7234	6.13047	0.333333
150438891	Q9P013	CWC15	CWC15	Spliceosome-associated protein CWC15 homolog	RecName: Full=Spliceosome-associated protein CWC15 homolog	10.04	1	2	2	4	3	1	229	26.6083	5.70654	25.4926	10.6146	0.333333
156633647	Q9P031	TAP26	CCDC59	Thyroid transcription factor 1-associated protein 26	RecName: Full=Thyroid transcription factor 1-associated protein 26; Short=TTF-1-associated protein 26; AltName: Full=Coiled-coil domain-containing protein 59; AltName: Full=TTF-1-associated protein BR2	8.71	1	2	2	4	3	1	241	28.652	9.87646	24.2233	10.086	0.333333
156637353	P49247	RPIA	RPIA	Ribose-5-phosphate isomerase	RecName: Full=Ribose-5-phosphate isomerase; AltName: Full=Phosphoriboisomerase	12.86	1	3	3	8	6	2	311	33.248	8.54346	37.5422	15.6317	0.333333
158563940	Q7RTR2	NLRC3	NLRC3	Protein NLRC3	RecName: Full=Protein NLRC3; AltName: Full=CARD15-like protein; AltName: Full=Caterpiller protein 16.2; Short=CLR16.2; AltName: Full=Nucleotide-binding oligomerization domain protein 3	0.85	1	1	1	4	3	1	1065	114.586	8.29443	5.48152	2.28238	0.333333
160013885	Q9Y5P6	GMPPB	GMPPB	Mannose-1-phosphate guanyltransferase beta	RecName: Full=Mannose-1-phosphate guanyltransferase beta; AltName: Full=GDP-mannose pyrophosphorylase B; AltName: Full=GTP-mannose-1-phosphate guanylyltransferase beta	9.17	1	3	3	12	9	3	360	39.8086	6.60986	48.6485	20.2561	0.333333
190358765	P62341	SELT	SELT	Selenoprotein T	RecName: Full=Selenoprotein T; Short=SelT; Flags: Precursor	28.72	1	4	4	8	6	2	195	22.3103	8.60205	59.875	24.9306	0.333333
215274008	Q9BQ75	CMS1	CMSS1	Protein CMSS1	RecName: Full=Protein CMSS1; AltName: Full=Cms1 ribosomal small subunit homolog	19.71	1	5	5	16	12	4	279	31.864	9.18799	83.6963	34.8492	0.333333
223590262	Q9H7F0	AT133	ATP13A3	Probable cation-transporting ATPase 13A3	RecName: Full=Probable cation-transporting ATPase 13A3; AltName: Full=ATPase family homolog up-regulated in senescence cells 1	2.45	1	3	3	4	3	1	1226	137.953	6.63916	4.76168	1.98265	0.333333
224471847	Q8NHP8	PLBL2	PLBD2	Putative phospholipase B-like 2	RecName: Full=Putative phospholipase B-like 2; AltName: Full=76 kDa protein; Short=p76; AltName: Full=LAMA-like protein 2; AltName: Full=Lamina ancestor homolog 2; AltName: Full=Phospholipase B domain-containing protein 2; Contains: RecName: Full=Putative phospholipase B-like 2 32 kDa form; Contains: RecName: Full=Putative phospholipase B-like 2 45 kDa form; Flags: Precursor	3.23	1	2	2	4	3	1	589	65.43	6.80029	9.9114	4.12688	0.333333
229462861	P29317	EPHA2	EPHA2	Ephrin type-A receptor 2	RecName: Full=Ephrin type-A receptor 2; AltName: Full=Epithelial cell kinase; AltName: Full=Tyrosine-protein kinase receptor ECK; Flags: Precursor	5.64	1	4	4	8	6	2	976	108.197	6.22705	11.9627	4.98101	0.333333
229462975	Q9P2K1	C2D2A	CC2D2A	Coiled-coil and C2 domain-containing protein 2A	RecName: Full=Coiled-coil and C2 domain-containing protein 2A	0.43	1	1	1	4	3	1	1620	186.07	6.7417	3.60359	1.50045	0.333333
269849671	O43708	MAAI	GSTZ1	Maleylacetoacetate isomerase	RecName: Full=Maleylacetoacetate isomerase; Short=MAAI; AltName: Full=GSTZ1-1; AltName: Full=Glutathione S-transferase zeta 1	11.11	1	2	2	8	6	2	216	24.1967	8.54346	54.0539	22.5068	0.333333
284018103	Q9H6W3	NO66	NO66	Bifunctional lysine-specific demethylase and histidyl-hydroxylase NO66	RecName: Full=Bifunctional lysine-specific demethylase and histidyl-hydroxylase NO66; AltName: Full=60S ribosomal protein L8 histidine hydroxylase; AltName: Full=Histone lysine demethylase NO66; AltName: Full=Myc-associated protein with JmjC domain; AltName: Full=Nucleolar protein 66; Short=hsNO66; AltName: Full=Ribosomal oxygenase NO66; Short=ROX	5.93	1	3	3	4	3	1	641	71.0414	6.45557	9.10736	3.79209	0.333333
294862493	Q6P087	RUSD3	RPUSD3	RNA pseudouridylate synthase domain-containing protein 3	RecName: Full=RNA pseudouridylate synthase domain-containing protein 3	13.68	1	3	3	4	3	1	351	38.4368	10.3159	16.632	6.92516	0.333333
296434410	Q7Z569	BRAP	BRAP	BRCA1-associated protein	RecName: Full=BRCA1-associated protein; AltName: Full=BRAP2; AltName: Full=Impedes mitogenic signal propagation; Short=IMP; AltName: Full=RING finger protein 52; AltName: Full=Renal carcinoma antigen NY-REN-63	5.41	1	2	3	4	3	1	592	67.2612	5.92236	9.86118	4.10597	0.333333
296434477	Q96HY7	DHTK1	DHTKD1	Probable 2-oxoglutarate dehydrogenase E1 component DHKTD1, mitochondrial	RecName: Full=Probable 2-oxoglutarate dehydrogenase E1 component DHKTD1, mitochondrial; AltName: Full=Dehydrogenase E1 and transketolase domain-containing protein 1; Flags: Precursor	6.2	1	4	4	8	6	2	919	103.011	6.93213	12.7047	5.28995	0.333333
296439460	Q96QE3	ATAD5	ATAD5	ATPase family AAA domain-containing protein 5	RecName: Full=ATPase family AAA domain-containing protein 5; AltName: Full=Chromosome fragility-associated gene 1 protein	1.19	1	2	2	4	3	1	1844	207.441	9.18799	3.16584	1.31818	0.333333
296439475	Q9NRY5	F1142	FAM114A2	Protein FAM114A2	RecName: Full=Protein FAM114A2	5.35	1	2	2	4	3	1	505	55.4342	4.88135	11.56	4.81333	0.333333
296452964	Q9NVU7	SDA1	SDAD1	Protein SDA1 homolog	RecName: Full=Protein SDA1 homolog; AltName: Full=Nucleolar protein 130; AltName: Full=SDA1 domain-containing protein 1; Short=hSDA	14.56	1	7	7	16	12	4	687	79.8205	9.24658	33.9902	14.1527	0.333333
302393807	P48067	SC6A9	SLC6A9	Sodium- and chloride-dependent glycine transporter 1	RecName: Full=Sodium- and chloride-dependent glycine transporter 1; Short=GlyT-1; Short=GlyT1; AltName: Full=Solute carrier family 6 member 9	6.09	1	3	3	4	3	1	706	78.2088	7.92822	8.26886	3.44296	0.333333
306526265	Q9NVA1	UQCC1	UQCC1	Ubiquinol-cytochrome-c reductase complex assembly factor 1	RecName: Full=Ubiquinol-cytochrome-c reductase complex assembly factor 1; AltName: Full=Basic FGF-repressed Zic-binding protein; Short=bFGF-repressed Zic-binding protein; Short=bFZb; AltName: Full=Ubiquinol-cytochrome c reductase complex chaperone CBP3 homolog	10.03	1	2	2	8	6	2	299	34.5776	8.90967	39.0489	16.2591	0.333333
311033440	Q2TB90	HKDC1	HKDC1	Putative hexokinase HKDC1	RecName: Full=Putative hexokinase HKDC1; AltName: Full=Hexokinase domain-containing protein 1	3.93	1	1	4	12	9	3	917	102.478	7.12256	19.0986	7.95223	0.333333
311033465	Q99807	COQ7	COQ7	Ubiquinone biosynthesis protein COQ7 homolog	RecName: Full=Ubiquinone biosynthesis protein COQ7 homolog; AltName: Full=Coenzyme Q biosynthesis protein 7 homolog; AltName: Full=Timing protein clk-1 homolog; Flags: Precursor	9.22	1	2	2	4	3	1	217	24.2615	8.5874	26.9024	11.2015	0.333333
313104070	Q9UHK6	AMACR	AMACR	Alpha-methylacyl-CoA racemase	RecName: Full=Alpha-methylacyl-CoA racemase; AltName: Full=2-methylacyl-CoA racemase	5.24	1	2	2	4	3	1	382	42.3597	6.44287	15.2822	6.36317	0.333333
313104247	Q9UPN4	CP131	CEP131	Centrosomal protein of 131 kDa	RecName: Full=Centrosomal protein of 131 kDa; AltName: Full=5-azacytidine-induced protein 1; AltName: Full=Pre-acrosome localization protein 1	2.59	1	2	2	4	3	1	1083	122.075	8.68994	5.39041	2.24444	0.333333
332278135	Q9Y5Y5	PEX16	PEX16	Peroxisomal membrane protein PEX16	RecName: Full=Peroxisomal membrane protein PEX16; AltName: Full=Peroxin-16; AltName: Full=Peroxisomal biogenesis factor 16	23.81	1	6	6	8	6	2	336	38.6048	9.84717	34.7489	14.4686	0.333333
408407589	F5H4B4	F227A	FAM227A	Protein FAM227A	RecName: Full=Protein FAM227A	8.07	1	2	2	4	3	1	570	66.1463	9.30518	10.2418	4.26444	0.333333
527504082	Q8IWI9	MGAP	MGA	MAX gene-associated protein	RecName: Full=MAX gene-associated protein; AltName: Full=MAX dimerization protein 5	1.06	1	2	2	4	3	1	3026	331.631	6.78564	1.92922	0.803282	0.333333
62906863	P30084	ECHM	ECHS1	Enoyl-CoA hydratase, mitochondrial	RecName: Full=Enoyl-CoA hydratase, mitochondrial; AltName: Full=Enoyl-CoA hydratase 1; AltName: Full=Short-chain enoyl-CoA hydratase; Short=SCEH; Flags: Precursor	62.76	1	19	19	101	76	25	290	31.3671	8.07471	509.97	209.546	0.328947
62510520	Q9NX63	MIC19	CHCHD3	MICOS complex subunit MIC19	RecName: Full=MICOS complex subunit MIC19; AltName: Full=Coiled-coil-helix-coiled-coil-helix domain-containing protein 3	45.37	1	12	12	53	40	13	227	26.1362	8.27979	342.897	139.205	0.325
74730222	Q8NE86	MCU	MCU	Calcium uniporter protein, mitochondrial	RecName: Full=Calcium uniporter protein, mitochondrial; AltName: Full=Coiled-coil domain-containing protein 109A; Flags: Precursor	35.04	1	13	13	45	34	11	351	39.8418	8.646	188.495	76.1768	0.323529
6093901	O95716	RAB3D	RAB3D	Ras-related protein Rab-3D	RecName: Full=Ras-related protein Rab-3D	30.59	4	2	7	37	28	9	219	24.2518	4.93213	248.796	99.8931	0.321429
122066680	Q9P0L0	VAPA	VAPA	Vesicle-associated membrane protein-associated protein A	RecName: Full=Vesicle-associated membrane protein-associated protein A; Short=VAMP-A; Short=VAMP-associated protein A; Short=VAP-A; AltName: Full=33 kDa VAMP-associated protein; Short=VAP-33	38.15	1	8	9	107	81	26	249	27.8752	8.6167	633.016	253.811	0.320988
28381347	O00154	BACH	ACOT7	Cytosolic acyl coenzyme A thioester hydrolase	RecName: Full=Cytosolic acyl coenzyme A thioester hydrolase; AltName: Full=Acyl-CoA thioesterase 7; AltName: Full=Brain acyl-CoA hydrolase; Short=BACH; AltName: Full=CTE-IIa; Short=CTE-II; AltName: Full=Long chain acyl-CoA thioester hydrolase	23.16	1	7	7	33	25	8	380	41.7693	8.54346	128.022	51.1733	0.32
296452977	Q9NYK5	RM39	MRPL39	39S ribosomal protein L39, mitochondrial	RecName: Full=39S ribosomal protein L39, mitochondrial; Short=L39mt; Short=MRP-L39; AltName: Full=39S ribosomal protein L5, mitochondrial; Short=L5mt; Short=MRP-L5	25.44	1	9	9	33	25	8	338	38.6867	7.6499	143.93	57.5321	0.32
1707893	P52566	GDIR2	ARHGDIB	Rho GDP-dissociation inhibitor 2	RecName: Full=Rho GDP-dissociation inhibitor 2; Short=Rho GDI 2; AltName: Full=Ly-GDI; AltName: Full=Rho-GDI beta	63.18	1	9	9	29	22	7	201	22.9736	5.21143	212.988	84.6524	0.318182
32469596	Q9H845	ACAD9	ACAD9	Acyl-CoA dehydrogenase family member 9, mitochondrial	RecName: Full=Acyl-CoA dehydrogenase family member 9, mitochondrial; Short=ACAD-9; Flags: Precursor	31.72	1	15	15	29	22	7	621	68.7167	7.95752	68.9382	27.3996	0.318182
74751261	Q8NEW0	ZNT7	SLC30A7	Zinc transporter 7	RecName: Full=Zinc transporter 7; Short=ZnT-7; AltName: Full=Solute carrier family 30 member 7; AltName: Full=Znt-like transporter 2	15.43	1	5	5	25	19	6	376	41.5993	6.94678	98.332	38.7883	0.315789
117949399	Q68CQ4	DIEXF	DIEXF	Digestive organ expansion factor homolog	RecName: Full=Digestive organ expansion factor homolog	20.77	1	13	13	25	19	6	756	87.0008	5.88428	48.9059	19.2915	0.315789
73921741	Q9H7Z7	PGES2	PTGES2	Prostaglandin E synthase 2	RecName: Full=Prostaglandin E synthase 2; AltName: Full=Membrane-associated prostaglandin E synthase-2; Short=mPGE synthase-2; AltName: Full=Microsomal prostaglandin E synthase 2; Short=mPGES-2; AltName: Full=Prostaglandin-H(2) E-isomerase; Contains: RecName: Full=Prostaglandin E synthase 2 truncated form	32.63	1	10	10	21	16	5	377	41.9167	9.15869	82.5863	32.2378	0.3125
83305834	Q6IA86	ELP2	ELP2	Elongator complex protein 2	RecName: Full=Elongator complex protein 2; Short=ELP2; AltName: Full=SHINC-2; AltName: Full=STAT3-interacting protein 1; Short=StIP1	13.32	1	9	9	21	16	5	826	92.4409	5.96045	37.6937	14.7139	0.3125
51316541	Q9UKD2	MRT4	MRTO4	mRNA turnover protein 4 homolog	RecName: Full=mRNA turnover protein 4 homolog; AltName: Full=Ribosome assembly factor MRTO4	49.37	1	16	16	80	61	19	239	27.5429	8.29443	496.662	193.238	0.311475
44888286	Q96FW1	OTUB1	OTUB1	Ubiquitin thioesterase OTUB1	RecName: Full=Ubiquitin thioesterase OTUB1; AltName: Full=Deubiquitinating enzyme OTUB1; AltName: Full=OTU domain-containing ubiquitin aldehyde-binding protein 1; AltName: Full=Otubain-1; Short=hOTU1; AltName: Full=Ubiquitin-specific-processing protease OTUB1	43.54	1	9	9	59	45	14	271	31.2644	4.94482	323.126	125.573	0.311111
30580363	Q9BTT0	AN32E	ANP32E	Acidic leucine-rich nuclear phosphoprotein 32 family member E	RecName: Full=Acidic leucine-rich nuclear phosphoprotein 32 family member E; AltName: Full=LANP-like protein; Short=LANP-L	41.42	1	9	9	38	29	9	268	30.6738	3.85303	210.568	81.6291	0.310345
115311631	Q9Y3C1	NOP16	NOP16	Nucleolar protein 16	RecName: Full=Nucleolar protein 16; AltName: Full=HBV pre-S2 trans-regulated protein 3	42.7	1	7	7	38	29	9	178	21.1751	9.93506	317.035	122.902	0.310345
6226299	O75348	VATG1	ATP6V1G1	V-type proton ATPase subunit G 1	RecName: Full=V-type proton ATPase subunit G 1; Short=V-ATPase subunit G 1; AltName: Full=V-ATPase 13 kDa subunit 1; AltName: Full=Vacuolar proton pump subunit G 1; AltName: Full=Vacuolar proton pump subunit M16	31.36	1	4	4	17	13	4	118	13.7491	8.79248	214.383	82.3977	0.307692
18202499	Q14331	FRG1	FRG1	Protein FRG1	RecName: Full=Protein FRG1; AltName: Full=FSHD region gene 1 protein	19.77	2	5	5	17	13	4	258	29.1541	9.01221	98.0512	37.6858	0.307692
20455499	P19404	NDUV2	NDUFV2	NADH dehydrogenase [ubiquinone] flavoprotein 2, mitochondrial	RecName: Full=NADH dehydrogenase [ubiquinone] flavoprotein 2, mitochondrial; AltName: Full=NADH-ubiquinone oxidoreductase 24 kDa subunit; Flags: Precursor	28.11	1	6	6	17	13	4	249	27.374	8.06006	101.595	39.0479	0.307692
24212203	Q9Y676	RT18B	MRPS18B	28S ribosomal protein S18b, mitochondrial	RecName: Full=28S ribosomal protein S18b, mitochondrial; Short=MRP-S18-b; Short=Mrps18-b; Short=S18mt-b; AltName: Full=28S ribosomal protein S18-2, mitochondrial; Short=MRP-S18-2; Flags: Precursor	28.68	1	5	5	17	13	4	258	29.377	9.37842	98.0512	37.6858	0.307692
71153817	Q9NX58	LYAR	LYAR	Cell growth-regulating nucleolar protein	RecName: Full=Cell growth-regulating nucleolar protein	32.45	1	8	8	17	13	4	379	43.5879	9.53955	66.7472	25.6542	0.307692
74743691	Q5SSJ5	HP1B3	HP1BP3	Heterochromatin protein 1-binding protein 3	RecName: Full=Heterochromatin protein 1-binding protein 3; AltName: Full=Protein HP1-BP74	13.02	1	7	7	17	13	4	553	61.1693	9.67139	45.7454	17.5821	0.307692
116242516	P19367	HXK1	HK1	Hexokinase-1	RecName: Full=Hexokinase-1; AltName: Full=Brain form hexokinase; AltName: Full=Hexokinase type I; Short=HK I	17.56	2	9	15	47	36	11	917	102.42	6.80029	76.3945	29.1582	0.305556
1170328	P30519	HMOX2	HMOX2	Heme oxygenase 2	RecName: Full=Heme oxygenase 2; Short=HO-2	25.95	1	6	6	13	10	3	316	36.0098	5.41455	61.5803	23.0766	0.3
1703037	P54619	AAKG1	PRKAG1	5'-AMP-activated protein kinase subunit gamma-1	RecName: Full=5'-AMP-activated protein kinase subunit gamma-1; Short=AMPK gamma1; Short=AMPK subunit gamma-1; Short=AMPKg	20.54	2	6	6	13	10	3	331	37.5558	6.91748	58.7897	22.0308	0.3
14285756	Q9NPD3	EXOS4	EXOSC4	Exosome complex component RRP41	RecName: Full=Exosome complex component RRP41; AltName: Full=Exosome component 4; AltName: Full=Ribosomal RNA-processing protein 41; AltName: Full=p12A	28.57	1	6	6	13	10	3	245	26.3665	6.52197	79.4261	29.7641	0.3
20981729	Q15654	TRIP6	TRIP6	Thyroid receptor-interacting protein 6	RecName: Full=Thyroid receptor-interacting protein 6; Short=TR-interacting protein 6; Short=TRIP-6; AltName: Full=Opa-interacting protein 1; Short=OIP-1; AltName: Full=Zyxin-related protein 1; Short=ZRP-1	29.83	1	9	9	13	10	3	476	50.2555	7.37158	40.8811	15.3197	0.3
47117338	Q9UQR0	SCML2	SCML2	Sex comb on midleg-like protein 2	RecName: Full=Sex comb on midleg-like protein 2	10.57	1	5	5	13	10	3	700	77.2079	8.54346	27.7991	10.4174	0.3
52783325	Q9H2W6	RM46	MRPL46	39S ribosomal protein L46, mitochondrial	RecName: Full=39S ribosomal protein L46, mitochondrial; Short=L46mt; Short=MRP-L46; AltName: Full=P2ECSL; Flags: Precursor	20.07	1	5	5	13	10	3	279	31.6854	7.04932	69.7469	26.1369	0.3
116241354	P30042	ES1	C21orf33	ES1 protein homolog, mitochondrial	RecName: Full=ES1 protein homolog, mitochondrial; AltName: Full=Protein GT335; AltName: Full=Protein KNP-I; Flags: Precursor	35.45	1	7	7	26	20	6	268	28.1527	8.26514	145.219	54.4194	0.3
215274027	Q13505	MTX1	MTX1	Metaxin-1	RecName: Full=Metaxin-1; AltName: Full=Mitochondrial outer membrane import complex protein 1	15.67	1	6	6	13	10	3	466	51.4446	9.78857	41.7583	15.6485	0.3
229462820	Q7Z2W9	RM21	MRPL21	39S ribosomal protein L21, mitochondrial	RecName: Full=39S ribosomal protein L21, mitochondrial; Short=L21mt; Short=MRP-L21; Flags: Precursor	15.61	1	3	3	13	10	3	205	22.8003	9.89111	94.9238	35.5717	0.3
296439374	Q8NBQ5	DHB11	HSD17B11	Estradiol 17-beta-dehydrogenase 11	RecName: Full=Estradiol 17-beta-dehydrogenase 11; AltName: Full=17-beta-hydroxysteroid dehydrogenase 11; Short=17-beta-HSD 11; Short=17bHSD11; Short=17betaHSD11; AltName: Full=17-beta-hydroxysteroid dehydrogenase XI; Short=17-beta-HSD XI; Short=17betaHSDXI; AltName: Full=Cutaneous T-cell lymphoma-associated antigen HD-CL-03; Short=CTCL-associated antigen HD-CL-03; AltName: Full=Dehydrogenase/redu…	20	1	5	5	13	10	3	300	32.9147	9.0708	64.8646	24.3073	0.3
300680960	P0CG29	GST2	GSTT2	Glutathione S-transferase theta-2	RecName: Full=Glutathione S-transferase theta-2; AltName: Full=GST class-theta-2	24.18	3	5	6	13	10	3	244	27.4886	7.02002	79.7516	29.8861	0.3
416563	Q04941	PLP2	PLP2	Proteolipid protein 2	RecName: Full=Proteolipid protein 2; AltName: Full=Differentiation-dependent protein A4; AltName: Full=Intestinal membrane A4 protein	18.42	1	2	2	35	27	8	152	16.6797	7.23975	345.66	127.933	0.296296
47117631	Q9H3N1	TMX1	TMX1	Thioredoxin-related transmembrane protein 1	RecName: Full=Thioredoxin-related transmembrane protein 1; AltName: Full=Thioredoxin domain-containing protein 1; AltName: Full=Transmembrane Trx-related protein; Flags: Precursor	27.86	1	8	8	22	17	5	280	31.7708	4.98291	118.146	43.4059	0.294118
113596	P15121	ALDR	AKR1B1	Aldose reductase	RecName: Full=Aldose reductase; Short=AR; AltName: Full=Aldehyde reductase; AltName: Full=Aldo-keto reductase family 1 member B1	55.38	2	14	15	75	58	17	316	35.8305	6.97607	357.166	130.767	0.293103
231724	P21926	CD9	CD9	CD9 antigen	RecName: Full=CD9 antigen; AltName: Full=5H9 antigen; AltName: Full=Cell growth-inhibiting gene 2 protein; AltName: Full=Leukocyte antigen MIC3; AltName: Full=Motility-related protein; Short=MRP-1; AltName: Full=Tetraspanin-29; Short=Tspan-29; AltName: Full=p24; AltName: CD_antigen=CD9	9.65	1	3	3	31	24	7	228	25.399	7.15186	204.836	74.6277	0.291667
115612	P04632	CPNS1	CAPNS1	Calpain small subunit 1	RecName: Full=Calpain small subunit 1; Short=CSS1; AltName: Full=Calcium-activated neutral proteinase small subunit; Short=CANP small subunit; AltName: Full=Calcium-dependent protease small subunit; Short=CDPS; AltName: Full=Calcium-dependent protease small subunit 1; AltName: Full=Calpain regulatory subunit	30.6	2	7	7	36	28	8	268	28.2977	5.19873	203.307	72.5592	0.285714
115717	P07339	CATD	CTSD	Cathepsin D	RecName: Full=Cathepsin D; Contains: RecName: Full=Cathepsin D light chain; Contains: RecName: Full=Cathepsin D heavy chain; Flags: Precursor	29.13	1	10	10	45	35	10	412	44.5236	6.53662	165.31	58.9984	0.285714
135304	P17275	JUNB	JUNB	Transcription factor jun-B	RecName: Full=Transcription factor jun-B	19.88	1	3	3	9	7	2	347	35.8572	9.21729	39.2552	14.01	0.285714
544254	P10768	ESTD	ESD	S-formylglutathione hydrolase	RecName: Full=S-formylglutathione hydrolase; Short=FGH; AltName: Full=Esterase D; AltName: Full=Methylumbelliferyl-acetate deacetylase	22.7	1	6	6	27	21	6	282	31.4425	7.02002	144.91	51.7177	0.285714
549207	P36543	VATE1	ATP6V1E1	V-type proton ATPase subunit E 1	RecName: Full=V-type proton ATPase subunit E 1; Short=V-ATPase subunit E 1; AltName: Full=V-ATPase 31 kDa subunit; Short=p31; AltName: Full=Vacuolar proton pump subunit E 1	16.81	1	3	3	18	14	4	226	26.1288	8.00146	120.545	43.0218	0.285714
1706921	P49914	MTHFS	MTHFS	5-formyltetrahydrofolate cyclo-ligase	RecName: Full=5-formyltetrahydrofolate cyclo-ligase; AltName: Full=5,10-methenyl-tetrahydrofolate synthetase; Short=MTHFS; Short=Methenyl-THF synthetase	8.87	1	2	2	9	7	2	203	23.2409	7.88428	67.1013	23.9481	0.285714
2493274	Q16611	BAK	BAK1	Bcl-2 homologous antagonist/killer	RecName: Full=Bcl-2 homologous antagonist/killer; AltName: Full=Apoptosis regulator BAK; AltName: Full=Bcl-2-like protein 7; Short=Bcl2-L-7	27.96	2	3	3	9	7	2	211	23.3939	6.01123	64.5572	23.0401	0.285714
6015033	Q14197	ICT1	ICT1	Peptidyl-tRNA hydrolase ICT1, mitochondrial	RecName: Full=Peptidyl-tRNA hydrolase ICT1, mitochondrial; AltName: Full=39S ribosomal protein L58, mitochondrial; Short=MRP-L58; AltName: Full=Digestion substraction 1; Short=DS-1; AltName: Full=Immature colon carcinoma transcript 1 protein; Flags: Precursor	27.18	1	5	5	9	7	2	206	23.6154	10.0669	66.1241	23.5993	0.285714
6685971	O00161	SNP23	SNAP23	Synaptosomal-associated protein 23	RecName: Full=Synaptosomal-associated protein 23; Short=SNAP-23; AltName: Full=Vesicle-membrane fusion protein SNAP-23	34.6	1	5	5	9	7	2	211	23.3395	5.0083	64.5572	23.0401	0.285714
12229745	O76071	CIAO1	CIAO1	Probable cytosolic iron-sulfur protein assembly protein CIAO1	RecName: Full=Probable cytosolic iron-sulfur protein assembly protein CIAO1; AltName: Full=WD repeat-containing protein 39	22.42	1	4	4	9	7	2	339	37.8158	4.97021	40.1816	14.3406	0.285714
20137529	Q9NVM4	ANM7	PRMT7	Protein arginine N-methyltransferase 7	RecName: Full=Protein arginine N-methyltransferase 7; AltName: Full=Histone-arginine N-methyltransferase PRMT7; AltName: Full=[Myelin basic protein]-arginine N-methyltransferase PRMT7	8.67	1	4	4	9	7	2	692	78.4085	5.56689	19.6844	7.02524	0.285714
20141421	Q15392	DHC24	DHCR24	Delta(24)-sterol reductase	RecName: Full=Delta(24)-sterol reductase; AltName: Full=24-dehydrocholesterol reductase; AltName: Full=3-beta-hydroxysterol delta-24-reductase; AltName: Full=Diminuto/dwarf1 homolog; AltName: Full=Seladin-1; Flags: Precursor	5.81	1	3	3	9	7	2	516	60.062	8.1626	26.3984	9.42144	0.285714
20141663	O95707	RPP29	POP4	Ribonuclease P protein subunit p29	RecName: Full=Ribonuclease P protein subunit p29; Short=hPOP4	20.91	1	5	5	18	14	4	220	25.4088	10.0669	123.832	44.1951	0.285714
22096235	Q9UBB9	TFP11	TFIP11	Tuftelin-interacting protein 11	RecName: Full=Tuftelin-interacting protein 11; AltName: Full=Septin and tuftelin-interacting protein 1; Short=STIP-1	16.25	1	10	10	18	14	4	837	96.7584	5.66846	32.5486	11.6164	0.285714
71153739	Q5K651	SAMD9	SAMD9	Sterile alpha motif domain-containing protein 9	RecName: Full=Sterile alpha motif domain-containing protein 9; Short=SAM domain-containing protein 9	1.89	1	3	3	9	7	2	1589	184.165	7.82568	8.57242	3.05945	0.285714
73620832	Q9NX74	DUS2L	DUS2	tRNA-dihydrouridine(20) synthase [NAD(P)+]-like	RecName: Full=tRNA-dihydrouridine(20) synthase [NAD(P)+]-like; AltName: Full=Dihydrouridine synthase 2; AltName: Full=Up-regulated in lung cancer protein 8; Short=URLC8; AltName: Full=tRNA-dihydrouridine synthase 2-like; Short=hDUS2	10.75	1	4	4	9	7	2	493	55.0152	7.10791	27.63	9.86098	0.285714
74735505	O75208	COQ9	COQ9	Ubiquinone biosynthesis protein COQ9, mitochondrial	RecName: Full=Ubiquinone biosynthesis protein COQ9, mitochondrial; Flags: Precursor	22.64	1	5	5	9	7	2	318	35.4866	5.93506	42.8351	15.2876	0.285714
74744451	Q5T1C6	THEM4	THEM4	Acyl-coenzyme A thioesterase THEM4	RecName: Full=Acyl-coenzyme A thioesterase THEM4; Short=Acyl-CoA thioesterase THEM4; AltName: Full=Carboxyl-terminal modulator protein; AltName: Full=Thioesterase superfamily member 4; Flags: Precursor	15.42	1	3	3	9	7	2	240	27.1116	8.27979	56.7565	20.2561	0.285714
74753569	Q4V328	GRAP1	GRIPAP1	GRIP1-associated protein 1	RecName: Full=GRIP1-associated protein 1; Short=GRASP-1	7.97	1	4	4	9	7	2	841	95.9308	5.10986	16.1969	5.78058	0.285714
83288218	Q53GS7	GLE1	GLE1	Nucleoporin GLE1	RecName: Full=Nucleoporin GLE1; Short=hGLE1; AltName: Full=GLE1-like protein	15.19	1	7	7	9	7	2	698	79.7856	7.43018	19.5151	6.96485	0.285714
109892809	Q32P28	P3H1	P3H1	Prolyl 3-hydroxylase 1	RecName: Full=Prolyl 3-hydroxylase 1; AltName: Full=Growth suppressor 1; AltName: Full=Leucine- and proline-enriched proteoglycan 1; Short=Leprecan-1; Flags: Precursor	16.85	1	9	10	18	14	4	736	83.3411	5.13525	37.0151	13.2105	0.285714
115311607	P13995	MTDC	MTHFD2	Bifunctional methylenetetrahydrofolate dehydrogenase/cyclohydrolase, mitochondrial	RecName: Full=Bifunctional methylenetetrahydrofolate dehydrogenase/cyclohydrolase, mitochondrial; Includes: RecName: Full=NAD-dependent methylenetetrahydrofolate dehydrogenase; Includes: RecName: Full=Methenyltetrahydrofolate cyclohydrolase; Flags: Precursor	30.86	1	8	8	18	14	4	350	37.8712	8.73389	77.8375	27.7798	0.285714
116242694	Q9Y3B8	ORN	REXO2	Oligoribonuclease, mitochondrial	RecName: Full=Oligoribonuclease, mitochondrial; AltName: Full=RNA exonuclease 2 homolog; AltName: Full=Small fragment nuclease; Flags: Precursor	37.55	1	8	8	18	14	4	237	26.8156	6.87354	114.95	41.025	0.285714
121949310	A0FGR8	ESYT2	ESYT2	Extended synaptotagmin-2	RecName: Full=Extended synaptotagmin-2; Short=E-Syt2; AltName: Full=Chr2Syt	16.61	1	12	12	54	42	12	921	102.294	9.26123	88.7399	31.6708	0.285714
126302609	Q8NBN3	TM87A	TMEM87A	Transmembrane protein 87A	RecName: Full=Transmembrane protein 87A; Flags: Precursor	9.19	1	4	4	9	7	2	555	63.3889	6.7417	24.5434	8.75939	0.285714
57012667	Q6FI81	CPIN1	CIAPIN1	Anamorsin	RecName: Full=Anamorsin; AltName: Full=Cytokine-induced apoptosis inhibitor 1; AltName: Full=Fe-S cluster assembly protein DRE2 homolog	30.77	1	9	9	32	25	7	312	33.5611	5.61768	155.925	54.5357	0.28
6647589	O00264	PGRC1	PGRMC1	Membrane-associated progesterone receptor component 1	RecName: Full=Membrane-associated progesterone receptor component 1; Short=mPR	49.23	1	11	12	78	61	17	195	21.6578	4.70361	608.73	211.91	0.278689
74751888	Q96GM8	TOE1	TOE1	Target of EGR1 protein 1	RecName: Full=Target of EGR1 protein 1	20.59	1	8	8	23	18	5	510	56.512	7.18115	68.6802	23.8307	0.277778
2497498	Q16774	KGUA	GUK1	Guanylate kinase	RecName: Full=Guanylate kinase; AltName: Full=GMP kinase	28.93	1	4	4	14	11	3	197	21.7122	6.55127	108.656	37.0162	0.272727
74731083	Q96A33	CCD47	CCDC47	Coiled-coil domain-containing protein 47	RecName: Full=Coiled-coil domain-containing protein 47; Flags: Precursor	32.3	1	14	14	42	33	9	483	55.8383	4.86865	132.952	45.2931	0.272727
74734347	Q9NUJ1	ABHDA	ABHD10	Mycophenolic acid acyl-glucuronide esterase, mitochondrial	RecName: Full=Mycophenolic acid acyl-glucuronide esterase, mitochondrial; AltName: Full=Alpha/beta hydrolase domain-containing protein 10; Short=Abhydrolase domain-containing protein 10; Flags: Precursor	45.75	1	10	10	28	22	6	306	33.9107	8.57275	139.904	47.6614	0.272727
167016554	Q6NUK1	SCMC1	SLC25A24	Calcium-binding mitochondrial carrier protein SCaMC-1	RecName: Full=Calcium-binding mitochondrial carrier protein SCaMC-1; AltName: Full=Mitochondrial ATP-Mg/Pi carrier protein 1; AltName: Full=Mitochondrial Ca(2+)-dependent solute carrier protein 1; AltName: Full=Small calcium-binding mitochondrial carrier protein 1; AltName: Full=Solute carrier family 25 member 24	27.04	1	10	10	28	22	6	477	53.3203	6.32861	89.7498	30.5752	0.272727
172045910	Q9H089	LSG1	LSG1	Large subunit GTPase 1 homolog	RecName: Full=Large subunit GTPase 1 homolog; Short=hLsg1	18.24	1	9	9	14	11	3	658	75.1784	6.37939	32.5309	11.0824	0.272727
259016376	Q12792	TWF1	TWF1	Twinfilin-1	RecName: Full=Twinfilin-1; AltName: Full=Protein A6; AltName: Full=Protein tyrosine kinase 9	25.14	1	6	6	28	22	6	350	40.2577	6.96143	122.316	41.6697	0.272727
2498464	Q13442	HAP28	PDAP1	28 kDa heat- and acid-stable phosphoprotein	RecName: Full=28 kDa heat- and acid-stable phosphoprotein; AltName: Full=PDGF-associated protein; Short=PAP; AltName: Full=PDGFA-associated protein 1; Short=PAP1	22.1	1	4	4	19	15	4	181	20.6176	8.86572	161.266	53.7178	0.266667
74753072	Q9NYP7	ELOV5	ELOVL5	Elongation of very long chain fatty acids protein 5	RecName: Full=Elongation of very long chain fatty acids protein 5; AltName: Full=3-keto acyl-CoA synthase ELOVL5; AltName: Full=ELOVL fatty acid elongase 5; Short=ELOVL FA elongase 5; AltName: Full=Fatty acid elongase 1; Short=hELO1; AltName: Full=Very-long-chain 3-oxoacyl-CoA synthase 5	12.04	1	2	2	19	15	4	299	35.2699	9.42236	97.6223	32.5182	0.266667
74758580	Q6UXN9	WDR82	WDR82	WD repeat-containing protein 82	RecName: Full=WD repeat-containing protein 82; AltName: Full=Protein TMEM113; AltName: Full=Swd2	24.28	1	7	7	19	15	4	313	35.0565	7.69385	93.2558	31.0637	0.266667
1705694	P53701	CCHL	HCCS	Cytochrome c-type heme lyase	RecName: Full=Cytochrome c-type heme lyase; Short=CCHL; AltName: Full=Holocytochrome c-type synthase	47.76	1	10	10	24	19	5	268	30.5818	6.68311	137.958	45.3495	0.263158
74730346	Q8TAE8	G45IP	GADD45GIP1	Growth arrest and DNA damage-inducible proteins-interacting protein 1	RecName: Full=Growth arrest and DNA damage-inducible proteins-interacting protein 1; AltName: Full=39S ribosomal protein L59, mitochondrial; Short=MRP-L59; AltName: Full=CKII beta-associating protein; AltName: Full=CR6-interacting factor 1; Short=CRIF1; AltName: Full=Papillomavirus L2-interacting nuclear protein 1; Short=PLINP; Short=PLINP-1; AltName: Full=p53-responsive gene 6 protein	45.5	1	7	7	24	19	5	222	25.3682	10.0229	166.544	54.7462	0.263158
116242794	P54920	SNAA	NAPA	Alpha-soluble NSF attachment protein	RecName: Full=Alpha-soluble NSF attachment protein; Short=SNAP-alpha; AltName: Full=N-ethylmaleimide-sensitive factor attachment protein alpha	62.71	2	15	15	24	19	5	295	33.2113	5.36377	125.332	41.1989	0.263158
209572721	Q13586	STIM1	STIM1	Stromal interaction molecule 1	RecName: Full=Stromal interaction molecule 1; Flags: Precursor	25.69	1	12	12	24	19	5	685	77.3753	6.66846	53.9749	17.7426	0.263158
232096	Q00688	FKBP3	FKBP3	Peptidyl-prolyl cis-trans isomerase FKBP3	RecName: Full=Peptidyl-prolyl cis-trans isomerase FKBP3; Short=PPIase FKBP3; AltName: Full=25 kDa FK506-binding protein; Short=25 kDa FKBP; Short=FKBP-25; AltName: Full=FK506-binding protein 3; Short=FKBP-3; AltName: Full=Immunophilin FKBP25; AltName: Full=Rapamycin-selective 25 kDa immunophilin; AltName: Full=Rotamase	37.05	1	11	11	35	28	7	224	25.1613	9.27588	243.242	75.9604	0.25
461854	P35222	CTNB1	CTNNB1	Catenin beta-1	RecName: Full=Catenin beta-1; AltName: Full=Beta-catenin	6.66	1	1	4	5	4	1	781	85.4422	5.85889	9.9664	3.11233	0.25
464519	P13984	T2FB	GTF2F2	General transcription factor IIF subunit 2	RecName: Full=General transcription factor IIF subunit 2; AltName: Full=ATP-dependent helicase GTF2F2; AltName: Full=General transcription factor IIF 30 kDa subunit; AltName: Full=Transcription initiation factor IIF subunit beta; Short=TFIIF-beta; AltName: Full=Transcription initiation factor RAP30	15.26	1	5	5	10	8	2	249	28.3628	9.23193	62.5201	19.524	0.25
544358	Q06136	KDSR	KDSR	3-ketodihydrosphingosine reductase	RecName: Full=3-ketodihydrosphingosine reductase; Short=KDS reductase; AltName: Full=3-dehydrosphinganine reductase; AltName: Full=Follicular variant translocation protein 1; Short=FVT-1; Flags: Precursor	15.36	1	4	4	10	8	2	332	36.1636	7.12256	46.8901	14.643	0.25
2500069	Q13636	RAB31	RAB31	Ras-related protein Rab-31	RecName: Full=Ras-related protein Rab-31; AltName: Full=Ras-related protein Rab-22B	27.32	1	2	4	5	4	1	194	21.5549	7.06396	40.1224	12.5295	0.25
2829669	P78563	RED1	ADARB1	Double-stranded RNA-specific editase 1	RecName: Full=Double-stranded RNA-specific editase 1; AltName: Full=RNA-editing deaminase 1; AltName: Full=RNA-editing enzyme 1; AltName: Full=dsRNA adenosine deaminase	7.96	1	4	4	5	4	1	741	80.7133	9.01221	10.5044	3.28034	0.25
3914362	O15120	PLCB	AGPAT2	1-acyl-sn-glycerol-3-phosphate acyltransferase beta	RecName: Full=1-acyl-sn-glycerol-3-phosphate acyltransferase beta; AltName: Full=1-acylglycerol-3-phosphate O-acyltransferase 2; Short=1-AGP acyltransferase 2; Short=1-AGPAT 2; AltName: Full=Lysophosphatidic acid acyltransferase beta; Short=LPAAT-beta; Flags: Precursor	12.59	1	3	3	5	4	1	278	30.8941	9.01221	27.9991	8.74364	0.25
6016127	Q92820	GGH	GGH	Gamma-glutamyl hydrolase	RecName: Full=Gamma-glutamyl hydrolase; AltName: Full=Conjugase; AltName: Full=GH; AltName: Full=Gamma-Glu-X carboxypeptidase; Flags: Precursor	11.64	1	3	3	5	4	1	318	35.9412	7.10791	24.4772	7.64381	0.25
12230033	Q92466	DDB2	DDB2	DNA damage-binding protein 2	RecName: Full=DNA damage-binding protein 2; AltName: Full=DDB p48 subunit; Short=DDBb; AltName: Full=Damage-specific DNA-binding protein 2; AltName: Full=UV-damaged DNA-binding protein 2; Short=UV-DDB 2	14.05	1	5	5	10	8	2	427	47.8334	9.46631	36.4579	11.3852	0.25
14916535	O00499	BIN1	BIN1	Myc box-dependent-interacting protein 1	RecName: Full=Myc box-dependent-interacting protein 1; AltName: Full=Amphiphysin II; AltName: Full=Amphiphysin-like protein; AltName: Full=Box-dependent myc-interacting protein 1; AltName: Full=Bridging integrator 1	9.78	1	3	3	5	4	1	593	64.6594	5.05908	13.1261	4.09904	0.25
20137652	Q9HC21	TPC	SLC25A19	Mitochondrial thiamine pyrophosphate carrier	RecName: Full=Mitochondrial thiamine pyrophosphate carrier; AltName: Full=Mitochondrial uncoupling protein 1; AltName: Full=Solute carrier family 25 member 19	11.25	1	4	4	5	4	1	320	35.4883	9.5542	24.3242	7.59604	0.25
20455515	P07919	QCR6	UQCRH	Cytochrome b-c1 complex subunit 6, mitochondrial	RecName: Full=Cytochrome b-c1 complex subunit 6, mitochondrial; AltName: Full=Complex III subunit 6; AltName: Full=Complex III subunit VIII; AltName: Full=Cytochrome c1 non-heme 11 kDa protein; AltName: Full=Mitochondrial hinge protein; AltName: Full=Ubiquinol-cytochrome c reductase complex 11 kDa protein; Flags: Precursor	9.89	1	2	2	10	8	2	91	10.7319	4.43701	171.072	53.4227	0.25
20532414	O15400	STX7	STX7	Syntaxin-7	RecName: Full=Syntaxin-7	14.56	1	3	3	5	4	1	261	29.7973	5.5542	29.8228	9.31315	0.25
21264427	P30711	GSTT1	GSTT1	Glutathione S-transferase theta-1	RecName: Full=Glutathione S-transferase theta-1; AltName: Full=GST class-theta-1; AltName: Full=Glutathione transferase T1-1	8.33	2	1	2	5	4	1	240	27.3176	7.48877	32.4323	10.1281	0.25
21362403	Q9H3Q1	BORG4	CDC42EP4	Cdc42 effector protein 4	RecName: Full=Cdc42 effector protein 4; AltName: Full=Binder of Rho GTPases 4	14.61	1	3	3	5	4	1	356	37.9566	5.18604	21.8645	6.8279	0.25
23396873	Q9BQ87	TBL1Y	TBL1Y	F-box-like/WD repeat-containing protein TBL1Y	RecName: Full=F-box-like/WD repeat-containing protein TBL1Y; AltName: Full=Transducin beta-like protein 1Y; AltName: Full=Transducin-beta-like protein 1, Y-linked	7.85	2	1	3	5	4	1	522	56.6525	5.61768	14.9114	4.65658	0.25
24212201	Q9NVS2	RT18A	MRPS18A	28S ribosomal protein S18a, mitochondrial	RecName: Full=28S ribosomal protein S18a, mitochondrial; Short=MRP-S18-a; Short=Mrps18a; Short=S18mt-a; AltName: Full=28S ribosomal protein S18-3, mitochondrial; Short=MRP-S18-3; Flags: Precursor	12.76	1	2	2	5	4	1	196	22.1698	10.3306	39.713	12.4017	0.25
28380824	Q9Y3A5	SBDS	SBDS	Ribosome maturation protein SBDS	RecName: Full=Ribosome maturation protein SBDS; AltName: Full=Shwachman-Bodian-Diamond syndrome protein	56	1	13	13	50	40	10	250	28.7453	8.74854	311.35	97.2293	0.25
29839256	O60573	IF4E2	EIF4E2	Eukaryotic translation initiation factor 4E type 2	RecName: Full=Eukaryotic translation initiation factor 4E type 2; Short=eIF-4E type 2; Short=eIF4E type 2; AltName: Full=Eukaryotic translation initiation factor 4E homologous protein; AltName: Full=Eukaryotic translation initiation factor 4E-like 3; AltName: Full=eIF4E-like protein 4E-LP; AltName: Full=mRNA cap-binding protein 4EHP; AltName: Full=mRNA cap-binding protein type 3	15.92	1	3	3	5	4	1	245	28.3442	8.88037	31.7704	9.92136	0.25
32129457	Q9NWW5	CLN6	CLN6	Ceroid-lipofuscinosis neuronal protein 6	RecName: Full=Ceroid-lipofuscinosis neuronal protein 6; Short=Protein CLN6	11.25	1	3	3	10	8	2	311	35.8959	8.86572	50.0563	15.6317	0.25
33112639	O43301	HS12A	HSPA12A	Heat shock 70 kDa protein 12A	RecName: Full=Heat shock 70 kDa protein 12A	6.37	1	3	3	5	4	1	675	74.9315	6.771	11.5315	3.60108	0.25
34395516	O15085	ARHGB	ARHGEF11	Rho guanine nucleotide exchange factor 11	RecName: Full=Rho guanine nucleotide exchange factor 11; AltName: Full=PDZ-RhoGEF	5.12	1	5	5	5	4	1	1522	167.601	5.50342	5.11416	1.59706	0.25
34395856	Q9Y394	DHRS7	DHRS7	Dehydrogenase/reductase SDR family member 7	RecName: Full=Dehydrogenase/reductase SDR family member 7; AltName: Full=Retinal short-chain dehydrogenase/reductase 4; Short=retSDR4; Flags: Precursor	12.09	1	4	4	5	4	1	339	38.2741	8.32373	22.9609	7.1703	0.25
37999822	Q9Y248	PSF2	GINS2	DNA replication complex GINS protein PSF2	RecName: Full=DNA replication complex GINS protein PSF2; AltName: Full=GINS complex subunit 2	30.81	1	4	4	5	4	1	185	21.414	5.43994	42.0743	13.1391	0.25
37999854	Q96LJ7	DHRS1	DHRS1	Dehydrogenase/reductase SDR family member 1	RecName: Full=Dehydrogenase/reductase SDR family member 1	7.67	1	2	2	5	4	1	313	33.8873	7.82568	24.8682	7.76592	0.25
38258652	Q9NXA8	SIR5	SIRT5	NAD-dependent protein deacylase sirtuin-5, mitochondrial	RecName: Full=NAD-dependent protein deacylase sirtuin-5, mitochondrial; AltName: Full=Regulatory protein SIR2 homolog 5; AltName: Full=SIR2-like protein 5; Flags: Precursor	13.23	1	3	3	5	4	1	310	33.8592	8.47021	25.1089	7.84107	0.25
38372889	Q9UPT5	EXOC7	EXOC7	Exocyst complex component 7	RecName: Full=Exocyst complex component 7; AltName: Full=Exocyst complex component Exo70	7.48	1	4	4	5	4	1	735	83.3301	6.78564	10.5901	3.30712	0.25
38605068	Q9NSC5	HOME3	HOMER3	Homer protein homolog 3	RecName: Full=Homer protein homolog 3; Short=Homer-3	12.19	1	3	3	5	4	1	361	39.8123	5.45264	21.5616	6.73333	0.25
46577700	Q13188	STK3	STK3	Serine/threonine-protein kinase 3	RecName: Full=Serine/threonine-protein kinase 3; AltName: Full=Mammalian STE20-like protein kinase 2; Short=MST-2; AltName: Full=STE20-like kinase MST2; AltName: Full=Serine/threonine-protein kinase Krs-1; Contains: RecName: Full=Serine/threonine-protein kinase 3 36kDa subunit; Short=MST2/N; Contains: RecName: Full=Serine/threonine-protein kinase 3 20kDa subunit; Short=MST2/C	7.94	2	3	3	5	4	1	491	56.265	5.23682	15.8529	4.95057	0.25
47606762	Q96MU7	YTDC1	YTHDC1	YTH domain-containing protein 1	RecName: Full=YTH domain-containing protein 1; AltName: Full=Putative splicing factor YT521; Short=YT521-B	5.78	1	4	4	5	4	1	727	84.6493	6.22705	10.7067	3.34351	0.25
71153003	Q9UID3	VPS51	VPS51	Vacuolar protein sorting-associated protein 51 homolog	RecName: Full=Vacuolar protein sorting-associated protein 51 homolog; AltName: Full=Another new gene 2 protein; AltName: Full=Protein fat-free homolog	6.14	1	4	4	5	4	1	782	85.9882	6.46826	9.95365	3.10835	0.25
74714365	Q8IVL5	P3H2	P3H2	Prolyl 3-hydroxylase 2	RecName: Full=Prolyl 3-hydroxylase 2; AltName: Full=Leprecan-like protein 1; AltName: Full=Myxoid liposarcoma-associated protein 4; Flags: Precursor	6.5	1	3	4	5	4	1	708	80.9332	5.70654	10.994	3.43324	0.25
74731563	Q96EH3	MASU1	MALSU1	Mitochondrial assembly of ribosomal large subunit protein 1	RecName: Full=Mitochondrial assembly of ribosomal large subunit protein 1	14.96	1	2	2	5	4	1	234	26.1531	5.49072	33.2639	10.3877	0.25
74733233	Q9BUL9	RPP25	RPP25	Ribonuclease P protein subunit p25	RecName: Full=Ribonuclease P protein subunit p25; Short=RNase P protein subunit p25	15.08	1	2	2	5	4	1	199	20.6196	9.61279	39.1143	12.2147	0.25
74734555	Q9NVT9	ARMC1	ARMC1	Armadillo repeat-containing protein 1	RecName: Full=Armadillo repeat-containing protein 1	14.18	1	4	4	5	4	1	282	31.2608	5.74463	27.602	8.61962	0.25
74734762	Q9P016	THYN1	THYN1	Thymocyte nuclear protein 1	RecName: Full=Thymocyte nuclear protein 1; AltName: Full=Thymocyte protein Thy28	18.67	1	4	4	5	4	1	225	25.681	9.24658	34.5945	10.8033	0.25
74739637	O75935	DCTN3	DCTN3	Dynactin subunit 3	RecName: Full=Dynactin subunit 3; AltName: Full=Dynactin complex subunit 22 kDa subunit; Short=p22	15.59	1	3	3	5	4	1	186	21.1062	5.46533	41.8481	13.0685	0.25
74751770	Q96BJ3	AIDA	AIDA	Axin interactor, dorsalization-associated protein	RecName: Full=Axin interactor, dorsalization-associated protein; AltName: Full=Axin interaction partner and dorsalization antagonist	9.48	1	3	3	5	4	1	306	35.0013	6.55127	25.4371	7.94357	0.25
74762656	Q96GJ1	TRM2	TRMT2B	tRNA (uracil(54)-C(5))-methyltransferase homolog	RecName: Full=tRNA (uracil(54)-C(5))-methyltransferase homolog; AltName: Full=TRM2 homolog	1.39	1	1	1	5	4	1	504	56.4404	8.80713	15.444	4.82288	0.25
74762671	Q96KG9	NTKL	SCYL1	N-terminal kinase-like protein	RecName: Full=N-terminal kinase-like protein; AltName: Full=Coated vesicle-associated kinase of 90 kDa; AltName: Full=SCY1-like protein 1; AltName: Full=Telomerase regulation-associated protein; AltName: Full=Telomerase transcriptional element-interacting factor; AltName: Full=Teratoma-associated tyrosine kinase	14.6	1	9	9	15	12	3	808	89.5752	6.30322	28.9001	9.025	0.25
85687560	P48509	CD151	CD151	CD151 antigen	RecName: Full=CD151 antigen; AltName: Full=GP27; AltName: Full=Membrane glycoprotein SFA-1; AltName: Full=Platelet-endothelial tetraspan antigen 3; Short=PETA-3; AltName: Full=Tetraspanin-24; Short=Tspan-24; AltName: CD_antigen=CD151	7.51	1	2	2	5	4	1	253	28.2763	7.47412	30.7658	9.60764	0.25
108861983	Q96RQ3	MCCA	MCCC1	Methylcrotonoyl-CoA carboxylase subunit alpha, mitochondrial	RecName: Full=Methylcrotonoyl-CoA carboxylase subunit alpha, mitochondrial; Short=MCCase subunit alpha; AltName: Full=3-methylcrotonyl-CoA carboxylase 1; AltName: Full=3-methylcrotonyl-CoA carboxylase biotin-containing subunit; AltName: Full=3-methylcrotonyl-CoA:carbon dioxide ligase subunit alpha; Flags: Precursor	4.28	1	2	2	5	4	1	725	80.4219	7.78174	10.7362	3.35273	0.25
108935982	Q96RQ1	ERGI2	ERGIC2	Endoplasmic reticulum-Golgi intermediate compartment protein 2	RecName: Full=Endoplasmic reticulum-Golgi intermediate compartment protein 2	10.08	1	3	3	5	4	1	377	42.5215	6.771	20.6466	6.44757	0.25
114149325	Q14667	K0100	KIAA0100	UPF0378 protein KIAA0100	RecName: Full=UPF0378 protein KIAA0100; AltName: Full=Antigen MLAA-22; AltName: Full=Breast cancer-overexpressed gene 1 protein; Flags: Precursor	3.89	1	6	7	10	8	2	2235	253.539	7.13721	6.96533	2.17515	0.25
116242605	O60333	KIF1B	KIF1B	Kinesin-like protein KIF1B	RecName: Full=Kinesin-like protein KIF1B; Short=Klp	2.04	2	1	3	5	4	1	1816	204.349	5.60498	4.28621	1.33851	0.25
125987848	P61758	PFD3	VBP1	Prefoldin subunit 3	RecName: Full=Prefoldin subunit 3; AltName: Full=HIBBJ46; AltName: Full=Von Hippel-Lindau-binding protein 1; Short=VBP-1; Short=VHL-binding protein 1	16.24	1	4	4	15	12	3	197	22.6434	7.10791	118.534	37.0162	0.25
134047855	P37198	NUP62	NUP62	Nuclear pore glycoprotein p62	RecName: Full=Nuclear pore glycoprotein p62; AltName: Full=62 kDa nucleoporin; AltName: Full=Nucleoporin Nup62	12.07	1	4	4	5	4	1	522	53.2225	5.31299	14.9114	4.65658	0.25
152031617	O00178	GTPB1	GTPBP1	GTP-binding protein 1	RecName: Full=GTP-binding protein 1; Short=G-protein 1; Short=GP-1; Short=GP1	7.92	1	4	4	5	4	1	669	72.408	8.33838	11.6349	3.63338	0.25
158958335	Q6ZRP7	QSOX2	QSOX2	Sulfhydryl oxidase 2	RecName: Full=Sulfhydryl oxidase 2; AltName: Full=Neuroblastoma-derived sulfhydryl oxidase; AltName: Full=Quiescin Q6-like protein 1; Flags: Precursor	7.16	1	4	4	5	4	1	698	77.4796	7.72314	11.1515	3.48242	0.25
166223243	Q3ZCW2	LEGL	LGALSL	Galectin-related protein	RecName: Full=Galectin-related protein; AltName: Full=Lectin galactoside-binding-like protein	12.21	1	2	2	5	4	1	172	18.9737	5.35107	45.2544	14.1322	0.25
205716474	A9Z1Z3	FR1L4	FER1L4	Fer-1-like protein 4	RecName: Full=Fer-1-like protein 4	0.72	1	1	2	5	4	1	1794	200.854	6.23975	4.33877	1.35492	0.25
212276508	Q658Y4	F91A1	FAM91A1	Protein FAM91A1	RecName: Full=Protein FAM91A1	4.06	2	4	4	5	4	1	838	93.8497	6.39209	9.28849	2.90063	0.25
288558819	P78426	NKX61	NKX6-1	Homeobox protein Nkx-6.1	RecName: Full=Homeobox protein Nkx-6.1; AltName: Full=Homeobox protein NK-6 homolog A	1.63	1	1	1	5	4	1	367	37.8261	9.45166	21.2091	6.62325	0.25
298286871	Q9Y639	NPTN	NPTN	Neuroplastin	RecName: Full=Neuroplastin; AltName: Full=Stromal cell-derived receptor 1; Short=SDR-1; Flags: Precursor	9.8	1	3	3	15	12	3	398	44.3595	7.98682	58.6715	18.3221	0.25
311033359	Q86WJ1	CHD1L	CHD1L	Chromodomain-helicase-DNA-binding protein 1-like	RecName: Full=Chromodomain-helicase-DNA-binding protein 1-like; AltName: Full=Amplified in liver cancer protein 1	3.68	1	3	3	5	4	1	897	100.921	6.90283	8.67754	2.70985	0.25
317373598	O15230	LAMA5	LAMA5	Laminin subunit alpha-5	RecName: Full=Laminin subunit alpha-5; AltName: Full=Laminin-10 subunit alpha; AltName: Full=Laminin-11 subunit alpha; AltName: Full=Laminin-15 subunit alpha; Flags: Precursor	5.17	1	13	13	30	24	6	3695	399.479	7.02002	12.6394	3.94706	0.25
17380263	Q99436	PSB7	PSMB7	Proteasome subunit beta type-7	RecName: Full=Proteasome subunit beta type-7; AltName: Full=Macropain chain Z; AltName: Full=Multicatalytic endopeptidase complex chain Z; AltName: Full=Proteasome subunit Z; Flags: Precursor	28.16	1	10	10	36	29	7	277	29.9462	7.6792	203.726	61.4264	0.241379
20140139	Q96C19	EFHD2	EFHD2	EF-hand domain-containing protein D2	RecName: Full=EF-hand domain-containing protein D2; AltName: Full=Swiprosin-1	35.83	1	11	11	36	29	7	240	26.6805	5.19873	235.134	70.8964	0.241379
33516968	Q9BSH4	TACO1	TACO1	Translational activator of cytochrome c oxidase 1	RecName: Full=Translational activator of cytochrome c oxidase 1; AltName: Full=Coiled-coil domain-containing protein 44; AltName: Full=Translational activator of mitochondrially-encoded cytochrome c oxidase I	31.65	1	8	8	21	17	4	297	32.4567	8.1333	111.384	32.7371	0.235294
12643300	O94973	AP2A2	AP2A2	AP-2 complex subunit alpha-2	RecName: Full=AP-2 complex subunit alpha-2; AltName: Full=100 kDa coated vesicle protein C; AltName: Full=Adaptor protein complex AP-2 subunit alpha-2; AltName: Full=Adaptor-related protein complex 2 subunit alpha-2; AltName: Full=Alpha-adaptin C; AltName: Full=Alpha2-adaptin; AltName: Full=Clathrin assembly protein complex 2 alpha-C large chain; AltName: Full=Huntingtin yeast partner J; AltName:…	29.93	1	15	23	58	47	11	939	103.895	6.96143	97.4005	28.475	0.234043
24638065	Q9UJ70	NAGK	NAGK	N-acetyl-D-glucosamine kinase	RecName: Full=N-acetyl-D-glucosamine kinase; Short=N-acetylglucosamine kinase; AltName: Full=GlcNAc kinase	22.97	1	7	7	16	13	3	344	37.3519	6.23975	73.5384	21.1982	0.230769
47606223	Q9Y5Q9	TF3C3	GTF3C3	General transcription factor 3C polypeptide 3	RecName: Full=General transcription factor 3C polypeptide 3; AltName: Full=Transcription factor IIIC 102 kDa subunit; Short=TFIIIC 102 kDa subunit; Short=TFIIIC102; AltName: Full=Transcription factor IIIC subunit gamma; Short=TF3C-gamma	14.11	1	9	9	16	13	3	886	101.208	5.07178	28.5521	8.23047	0.230769
20178317	P11216	PYGB	PYGB	Glycogen phosphorylase, brain form	RecName: Full=Glycogen phosphorylase, brain form	19.34	1	10	13	49	40	9	843	96.6345	6.85889	92.334	25.9509	0.225
74705746	O60502	OGA	MGEA5	Protein O-GlcNAcase	RecName: Full=Protein O-GlcNAcase; Short=OGA; AltName: Full=Beta-N-acetylglucosaminidase; AltName: Full=Beta-N-acetylhexosaminidase; AltName: Full=Beta-hexosaminidase; AltName: Full=Meningioma-expressed antigen 5; AltName: Full=N-acetyl-beta-D-glucosaminidase; AltName: Full=N-acetyl-beta-glucosaminidase; AltName: Full=Nuclear cytoplasmic O-GlcNAcase and acetyltransferase; Short=NCOAT	57.21	1	42	42	240	196	44	916	102.849	4.90674	416.38	116.76	0.22449
132401	P29373	RABP2	CRABP2	Cellular retinoic acid-binding protein 2	RecName: Full=Cellular retinoic acid-binding protein 2; AltName: Full=Cellular retinoic acid-binding protein II; Short=CRABP-II	34.06	2	4	4	11	9	2	138	15.683	5.40186	126.909	35.228	0.222222
18202039	O43396	TXNL1	TXNL1	Thioredoxin-like protein 1	RecName: Full=Thioredoxin-like protein 1; AltName: Full=32 kDa thioredoxin-related protein	52.25	1	12	12	44	36	8	289	32.2307	4.95752	242.401	67.2867	0.222222
18202951	Q9HAV7	GRPE1	GRPEL1	GrpE protein homolog 1, mitochondrial	RecName: Full=GrpE protein homolog 1, mitochondrial; AltName: Full=HMGE; AltName: Full=Mt-GrpE#1; Flags: Precursor	42.86	1	10	10	33	27	6	217	24.2639	8.11865	242.121	67.2092	0.222222
23831505	O43709	WBS22	WBSCR22	Probable 18S rRNA (guanine-N(7))-methyltransferase	RecName: Full=Probable 18S rRNA (guanine-N(7))-methyltransferase; AltName: Full=Bud site selection protein 23 homolog; AltName: Full=Metastasis-related methyltransferase 1; AltName: Full=Williams-Beuren syndrome chromosomal region 22 protein	21	1	5	5	11	9	2	281	31.8601	8.73389	62.3254	17.3006	0.222222
27923820	Q8NFH4	NUP37	NUP37	Nucleoporin Nup37	RecName: Full=Nucleoporin Nup37; Short=p37; AltName: Full=Nup107-160 subcomplex subunit Nup37	32.82	1	7	7	11	9	2	326	36.684	5.92236	53.7222	14.9125	0.222222
37999487	O95639	CPSF4	CPSF4	Cleavage and polyadenylation specificity factor subunit 4	RecName: Full=Cleavage and polyadenylation specificity factor subunit 4; AltName: Full=Cleavage and polyadenylation specificity factor 30 kDa subunit; Short=CPSF 30 kDa subunit; AltName: Full=NS1 effector domain-binding protein 1; Short=Neb-1; AltName: Full=No arches homolog	18.96	1	3	3	11	9	2	269	30.2346	8.30908	65.1058	18.0724	0.222222
62906878	O00469	PLOD2	PLOD2	Procollagen-lysine,2-oxoglutarate 5-dioxygenase 2	RecName: Full=Procollagen-lysine,2-oxoglutarate 5-dioxygenase 2; AltName: Full=Lysyl hydroxylase 2; Short=LH2; Flags: Precursor	14.65	1	10	10	50	41	9	737	84.6316	6.7124	108.254	29.6833	0.219512
85695426	Q13084	RM28	MRPL28	39S ribosomal protein L28, mitochondrial	RecName: Full=39S ribosomal protein L28, mitochondrial; Short=L28mt; Short=MRP-L28; AltName: Full=Melanoma antigen p15; AltName: Full=Melanoma-associated antigen recognized by T-lymphocytes; Flags: Precursor	22.27	1	5	5	17	14	3	256	30.1379	8.29443	106.419	28.4851	0.214286
158939322	P46108	CRK	CRK	Adapter molecule crk	RecName: Full=Adapter molecule crk; AltName: Full=Proto-oncogene c-Crk; AltName: Full=p38	32.57	1	6	6	17	14	3	304	33.81	5.5542	89.6156	23.9875	0.214286
74761957	Q9UHQ9	NB5R1	CYB5R1	NADH-cytochrome b5 reductase 1	RecName: Full=NADH-cytochrome b5 reductase 1; Short=b5R.1; AltName: Full=Humb5R2; AltName: Full=NAD(P)H:quinone oxidoreductase type 3 polypeptide A2	27.54	1	8	8	23	19	4	305	34.0732	9.37842	121.222	31.8785	0.210526
85701353	O15347	HMGB3	HMGB3	High mobility group protein B3	RecName: Full=High mobility group protein B3; AltName: Full=High mobility group protein 2a; Short=HMG-2a; AltName: Full=High mobility group protein 4; Short=HMG-4	30.5	3	11	11	23	19	4	200	22.9654	8.36768	184.864	48.6146	0.210526
116533	P10909	CLUS	CLU	Clusterin	RecName: Full=Clusterin; AltName: Full=Aging-associated gene 4 protein; AltName: Full=Apolipoprotein J; Short=Apo-J; AltName: Full=Complement cytolysis inhibitor; Short=CLI; AltName: Full=Complement-associated protein SP-40,40; AltName: Full=Ku70-binding protein 1; AltName: Full=NA1/NA2; AltName: Full=Testosterone-repressed prostate message 2; Short=TRPM-2; Contains: RecName: Full=Clusterin beta …	9.35	1	3	3	6	5	1	449	52.461	6.26514	21.6697	5.41366	0.2
123446	P09601	HMOX1	HMOX1	Heme oxygenase 1	RecName: Full=Heme oxygenase 1; Short=HO-1	35.42	1	9	9	24	20	4	288	32.798	8.25049	135.135	33.7602	0.2
133116	P09001	RM03	MRPL3	39S ribosomal protein L3, mitochondrial	RecName: Full=39S ribosomal protein L3, mitochondrial; Short=L3mt; Short=MRP-L3	10.34	1	4	4	6	5	1	348	38.6081	9.48096	27.9589	6.98486	0.2
135232	P29084	T2EB	GTF2E2	Transcription initiation factor IIE subunit beta	RecName: Full=Transcription initiation factor IIE subunit beta; Short=TFIIE-beta; AltName: Full=General transcription factor IIE subunit 2	17.87	1	4	4	6	5	1	291	33.0234	9.65674	33.4354	8.35303	0.2
1169094	P46109	CRKL	CRKL	Crk-like protein	RecName: Full=Crk-like protein	14.19	1	3	3	6	5	1	303	33.7559	6.7417	32.1112	8.02222	0.2
3183123	O00743	PPP6	PPP6C	Serine/threonine-protein phosphatase 6 catalytic subunit	RecName: Full=Serine/threonine-protein phosphatase 6 catalytic subunit; Short=PP6C; Contains: RecName: Full=Serine/threonine-protein phosphatase 6 catalytic subunit, N-terminally processed	23.61	1	6	6	12	10	2	305	35.1215	5.69385	63.8013	15.9392	0.2
6093463	O95182	NDUA7	NDUFA7	NADH dehydrogenase [ubiquinone] 1 alpha subcomplex subunit 7	RecName: Full=NADH dehydrogenase [ubiquinone] 1 alpha subcomplex subunit 7; AltName: Full=Complex I-B14.5a; Short=CI-B14.5a; AltName: Full=NADH-ubiquinone oxidoreductase subunit B14.5a	69.03	1	7	7	18	15	3	113	12.5436	10.1841	258.31	64.5327	0.2
7387498	Q16537	2A5E	PPP2R5E	Serine/threonine-protein phosphatase 2A 56 kDa regulatory subunit epsilon isoform	RecName: Full=Serine/threonine-protein phosphatase 2A 56 kDa regulatory subunit epsilon isoform; AltName: Full=PP2A B subunit isoform B'-epsilon; AltName: Full=PP2A B subunit isoform B56-epsilon; AltName: Full=PP2A B subunit isoform PR61-epsilon; AltName: Full=PP2A B subunit isoform R5-epsilon	8.99	2	3	4	6	5	1	467	54.6645	6.94678	20.8345	5.20499	0.2
10720351	Q9Y5K8	VATD	ATP6V1D	V-type proton ATPase subunit D	RecName: Full=V-type proton ATPase subunit D; Short=V-ATPase subunit D; AltName: Full=V-ATPase 28 kDa accessory protein; AltName: Full=Vacuolar proton pump subunit D	15.38	1	4	4	6	5	1	247	28.2453	9.36377	39.3915	9.84102	0.2
12230611	Q9UBP0	SPAST	SPAST	Spastin	RecName: Full=Spastin; AltName: Full=Spastic paraplegia 4 protein	9.74	1	4	4	6	5	1	616	67.1552	9.64209	15.795	3.94599	0.2
13632176	Q9Y5Y2	NUBP2	NUBP2	Cytosolic Fe-S cluster assembly factor NUBP2	RecName: Full=Cytosolic Fe-S cluster assembly factor NUBP2; AltName: Full=Nucleotide-binding protein 2; Short=NBP 2	26.2	1	4	4	6	5	1	271	28.8068	5.8335	35.9029	8.96949	0.2
21431837	P32970	CD70	CD70	CD70 antigen	RecName: Full=CD70 antigen; AltName: Full=CD27 ligand; Short=CD27-L; AltName: Full=Tumor necrosis factor ligand superfamily member 7; AltName: CD_antigen=CD70	19.69	1	3	3	12	10	2	193	21.1049	8.52881	100.826	25.1889	0.2
26398348	Q96S44	PRPK	TP53RK	TP53-regulating kinase	RecName: Full=TP53-regulating kinase; AltName: Full=Atypical serine/threonine protein kinase TP53RK; AltName: Full=EKC/KEOPS complex subunit TP53RK; AltName: Full=Nori-2; AltName: Full=p53-related protein kinase	11.86	1	2	2	6	5	1	253	28.1428	9.53955	38.4573	9.60764	0.2
34925383	Q96I25	SPF45	RBM17	Splicing factor 45	RecName: Full=Splicing factor 45; AltName: Full=45 kDa-splicing factor; AltName: Full=RNA-binding motif protein 17	12.97	2	5	5	6	5	1	401	44.9339	5.97314	24.2636	6.06168	0.2
41019536	P51692	STA5B	STAT5B	Signal transducer and activator of transcription 5B	RecName: Full=Signal transducer and activator of transcription 5B	8.39	2	5	5	6	5	1	787	89.8096	6.04932	12.363	3.0886	0.2
51316917	Q9H9J2	RM44	MRPL44	39S ribosomal protein L44, mitochondrial	RecName: Full=39S ribosomal protein L44, mitochondrial; Short=L44mt; Short=MRP-L44; Flags: Precursor	20.78	1	7	7	12	10	2	332	37.5117	8.39697	58.6126	14.643	0.2
51701663	Q7L1W4	LRC8D	LRRC8D	Volume-regulated anion channel subunit LRRC8D	RecName: Full=Volume-regulated anion channel subunit LRRC8D; AltName: Full=Leucine-rich repeat-containing protein 5; AltName: Full=Leucine-rich repeat-containing protein 8D	5.94	1	4	4	6	5	1	858	98.1382	7.72314	11.34	2.83302	0.2
68566321	Q6P587	FAHD1	FAHD1	Acylpyruvase FAHD1, mitochondrial	RecName: Full=Acylpyruvase FAHD1, mitochondrial; AltName: Full=Fumarylacetoacetate hydrolase domain-containing protein 1; AltName: Full=YisK-like protein; Flags: Precursor	16.07	1	3	3	6	5	1	224	24.8267	7.38623	43.4361	10.8515	0.2
74733982	Q9H9A5	CNO10	CNOT10	CCR4-NOT transcription complex subunit 10	RecName: Full=CCR4-NOT transcription complex subunit 10	8.06	1	4	4	6	5	1	744	82.2575	7.78174	13.0775	3.26711	0.2
74739483	O15121	DEGS1	DEGS1	Sphingolipid delta(4)-desaturase DES1	RecName: Full=Sphingolipid delta(4)-desaturase DES1; AltName: Full=Cell migration-inducing gene 15 protein; AltName: Full=Degenerative spermatocyte homolog 1; AltName: Full=Membrane lipid desaturase	5.57	1	2	2	6	5	1	323	37.8412	7.45947	30.1229	7.52549	0.2
74751828	Q96E52	OMA1	OMA1	Metalloendopeptidase OMA1, mitochondrial	RecName: Full=Metalloendopeptidase OMA1, mitochondrial; AltName: Full=Metalloprotease-related protein 1; Short=MPRP-1; AltName: Full=Overlapping with the m-AAA protease 1 homolog; Flags: Precursor	8.02	1	3	3	6	5	1	524	60.0814	9.24658	18.5681	4.6388	0.2
76789665	Q53FA7	QORX	TP53I3	Quinone oxidoreductase PIG3	RecName: Full=Quinone oxidoreductase PIG3; AltName: Full=Tumor protein p53-inducible protein 3; AltName: Full=p53-induced gene 3 protein	11.75	1	3	3	6	5	1	332	35.5136	7.1665	29.3063	7.32148	0.2
88984633	Q969R2	OSBP2	OSBP2	Oxysterol-binding protein 2	RecName: Full=Oxysterol-binding protein 2; AltName: Full=Oxysterol-binding protein-related protein 4; Short=ORP-4; Short=OSBP-related protein 4	7.64	1	2	4	6	5	1	916	101.202	6.53662	10.6219	2.65364	0.2
90116515	Q86Y07	VRK2	VRK2	Serine/threonine-protein kinase VRK2	RecName: Full=Serine/threonine-protein kinase VRK2; AltName: Full=Vaccinia-related kinase 2	9.45	1	4	4	6	5	1	508	58.1038	8.83643	19.1529	4.78491	0.2
118572650	P16383	GCFC2	GCFC2	GC-rich sequence DNA-binding factor 2	RecName: Full=GC-rich sequence DNA-binding factor 2; AltName: Full=GC-rich sequence DNA-binding factor; AltName: Full=Transcription factor 9; Short=TCF-9	2.82	1	2	2	6	5	1	781	89.3294	5.98584	12.458	3.11233	0.2
121939987	Q08AF3	SLFN5	SLFN5	Schlafen family member 5	RecName: Full=Schlafen family member 5	5.05	2	4	4	6	5	1	891	100.99	8.22119	10.92	2.7281	0.2
146286181	Q53EP0	FND3B	FNDC3B	Fibronectin type III domain-containing protein 3B	RecName: Full=Fibronectin type III domain-containing protein 3B; AltName: Full=Factor for adipocyte differentiation 104; AltName: Full=HCV NS5A-binding protein 37	3.99	1	3	3	6	5	1	1204	132.803	5.94775	8.08114	2.01888	0.2
170652901	Q5TC12	ATPF1	ATPAF1	ATP synthase mitochondrial F1 complex assembly factor 1	RecName: Full=ATP synthase mitochondrial F1 complex assembly factor 1; AltName: Full=ATP11 homolog; Flags: Precursor	9.15	1	3	3	12	10	2	328	36.4136	7.95752	59.3274	14.8215	0.2
259016192	Q6ZSJ8	CA122	C1orf122	Uncharacterized protein C1orf122	RecName: Full=Uncharacterized protein C1orf122; AltName: Full=Protein ALAESM	35.45	1	3	3	6	5	1	110	11.4638	6.72705	88.4518	22.0976	0.2
294862529	Q03001	DYST	DST	Dystonin	RecName: Full=Dystonin; AltName: Full=230 kDa bullous pemphigoid antigen; AltName: Full=230/240 kDa bullous pemphigoid antigen; AltName: Full=Bullous pemphigoid antigen 1; Short=BPA; Short=Bullous pemphigoid antigen; AltName: Full=Dystonia musculorum protein; AltName: Full=Hemidesmosomal plaque protein	1.7	1	7	9	12	10	2	7570	860.127	5.24951	2.57059	0.642201	0.2
296434465	Q96ND0	F210A	FAM210A	Protein FAM210A	RecName: Full=Protein FAM210A	18.75	1	4	4	6	5	1	272	30.7573	9.75928	35.7709	8.93652	0.2
296438294	Q96EN8	MOCOS	MOCOS	Molybdenum cofactor sulfurase	RecName: Full=Molybdenum cofactor sulfurase; Short=MCS; Short=MOS; Short=MoCo sulfurase; Short=hMCS; AltName: Full=Molybdenum cofactor sulfurtransferase	5.52	1	4	4	6	5	1	888	98.0579	6.69775	10.9569	2.73731	0.2
296452867	Q99959	PKP2	PKP2	Plakophilin-2	RecName: Full=Plakophilin-2	4.54	1	3	4	6	5	1	881	97.3548	9.33447	11.0439	2.75906	0.2
613504836	Q15554	TERF2	TERF2	Telomeric repeat-binding factor 2	RecName: Full=Telomeric repeat-binding factor 2; AltName: Full=TTAGGG repeat-binding factor 2; AltName: Full=Telomeric DNA-binding protein	12.55	1	5	5	6	5	1	542	59.5566	9.34912	17.9515	4.48475	0.2
20141285	Q9Y696	CLIC4	CLIC4	Chloride intracellular channel protein 4	RecName: Full=Chloride intracellular channel protein 4; AltName: Full=Intracellular chloride ion channel protein p64H1	49.8	1	9	9	25	21	4	253	28.7537	5.59229	161.521	38.4305	0.190476
3122965	Q16762	THTR	TST	Thiosulfate sulfurtransferase	RecName: Full=Thiosulfate sulfurtransferase; AltName: Full=Rhodanese	41.41	2	11	11	38	32	6	297	33.4078	7.25439	209.663	49.1057	0.1875
162416270	Q6IAN0	DRS7B	DHRS7B	Dehydrogenase/reductase SDR family member 7B	RecName: Full=Dehydrogenase/reductase SDR family member 7B	24	1	6	6	19	16	3	325	35.0966	9.5542	95.8001	22.4375	0.1875
46577593	P60983	GMFB	GMFB	Glia maturation factor beta	RecName: Full=Glia maturation factor beta; Short=GMF-beta	21.13	1	4	4	13	11	2	142	16.7025	5.2876	150.742	34.2357	0.181818
68566500	Q9Y450	HBS1L	HBS1L	HBS1-like protein	RecName: Full=HBS1-like protein; AltName: Full=ERFS	16.08	1	7	7	13	11	2	684	75.4256	6.60986	31.2943	7.1074	0.181818
74736507	Q6IN85	P4R3A	SMEK1	Serine/threonine-protein phosphatase 4 regulatory subunit 3A	RecName: Full=Serine/threonine-protein phosphatase 4 regulatory subunit 3A; AltName: Full=SMEK homolog 1	8.16	1	4	6	13	11	2	833	95.308	4.94482	25.6967	5.83609	0.181818
332278201	P55145	MANF	MANF	Mesencephalic astrocyte-derived neurotrophic factor	RecName: Full=Mesencephalic astrocyte-derived neurotrophic factor; AltName: Full=Arginine-rich protein; AltName: Full=Protein ARMET; Flags: Precursor	38.46	1	6	6	13	11	2	182	20.6868	8.68994	117.612	26.7113	0.181818
116021	P13987	CD59	CD59	CD59 glycoprotein	RecName: Full=CD59 glycoprotein; AltName: Full=1F5 antigen; AltName: Full=20 kDa homologous restriction factor; Short=HRF-20; Short=HRF20; AltName: Full=MAC-inhibitory protein; Short=MAC-IP; AltName: Full=MEM43 antigen; AltName: Full=Membrane attack complex inhibition factor; Short=MACIF; AltName: Full=Membrane inhibitor of reactive lysis; Short=MIRL; AltName: Full=Protectin; AltName: CD_antigen=…	25	1	3	3	14	12	2	128	14.1678	6.48096	182.432	37.9802	0.166667
116501	P09496	CLCA	CLTA	Clathrin light chain A	RecName: Full=Clathrin light chain A; Short=Lca	7.66	1	2	2	7	6	1	248	27.06	4.51318	47.0792	9.80134	0.166667
1709088	P52564	MP2K6	MAP2K6	Dual specificity mitogen-activated protein kinase kinase 6	RecName: Full=Dual specificity mitogen-activated protein kinase kinase 6; Short=MAP kinase kinase 6; Short=MAPKK 6; AltName: Full=MAPK/ERK kinase 6; Short=MEK 6; AltName: Full=Stress-activated protein kinase kinase 3; Short=SAPK kinase 3; Short=SAPKK-3; Short=SAPKK3	11.98	1	3	3	7	6	1	334	37.4682	7.38623	34.957	7.27764	0.166667
6831549	O95749	GGPPS	GGPS1	Geranylgeranyl pyrophosphate synthase	RecName: Full=Geranylgeranyl pyrophosphate synthase; Short=GGPP synthase; Short=GGPPSase; AltName: Full=(2E,6E)-farnesyl diphosphate synthase; AltName: Full=Dimethylallyltranstransferase; AltName: Full=Farnesyl diphosphate synthase; AltName: Full=Farnesyltranstransferase; AltName: Full=Geranylgeranyl diphosphate synthase; AltName: Full=Geranyltranstransferase	15	1	4	4	7	6	1	300	34.849	6.13818	38.9188	8.10244	0.166667
6919940	O75381	PEX14	PEX14	Peroxisomal membrane protein PEX14	RecName: Full=Peroxisomal membrane protein PEX14; AltName: Full=PTS1 receptor-docking protein; AltName: Full=Peroxin-14; AltName: Full=Peroxisomal membrane anchor protein PEX14	14.06	1	3	3	7	6	1	377	41.2117	4.94482	30.9698	6.44757	0.166667
10719917	P57076	CU059	C21orf59	UPF0769 protein C21orf59	RecName: Full=UPF0769 protein C21orf59	20.69	1	4	4	7	6	1	290	33.2032	7.44482	40.2608	8.38184	0.166667
17368024	O60499	STX10	STX10	Syntaxin-10	RecName: Full=Syntaxin-10; Short=Syn10	15.26	1	2	3	7	6	1	249	28.0963	4.89404	46.8901	9.76198	0.166667
20137697	O60762	DPM1	DPM1	Dolichol-phosphate mannosyltransferase subunit 1	RecName: Full=Dolichol-phosphate mannosyltransferase subunit 1; AltName: Full=Dolichol-phosphate mannose synthase subunit 1; Short=DPM synthase subunit 1; AltName: Full=Dolichyl-phosphate beta-D-mannosyltransferase subunit 1; AltName: Full=Mannose-P-dolichol synthase subunit 1; Short=MPD synthase subunit 1	60.38	1	13	13	28	24	4	260	29.6158	9.56885	179.625	37.3959	0.166667
20139728	Q9H1D9	RPC6	POLR3F	DNA-directed RNA polymerase III subunit RPC6	RecName: Full=DNA-directed RNA polymerase III subunit RPC6; Short=RNA polymerase III subunit C6; AltName: Full=DNA-directed RNA polymerase III subunit F; AltName: Full=RNA polymerase III 39 kDa subunit; Short=RPC39	15.82	1	4	4	7	6	1	316	35.6611	6.11279	36.9482	7.69219	0.166667
20455488	P21912	SDHB	SDHB	Succinate dehydrogenase [ubiquinone] iron-sulfur subunit, mitochondrial	RecName: Full=Succinate dehydrogenase [ubiquinone] iron-sulfur subunit, mitochondrial; AltName: Full=Iron-sulfur subunit of complex II; Short=Ip; Flags: Precursor	30.71	1	9	9	21	18	3	280	31.6088	8.76318	125.096	26.0436	0.166667
47117318	Q9HAB8	PPCS	PPCS	Phosphopantothenate--cysteine ligase	RecName: Full=Phosphopantothenate--cysteine ligase; AltName: Full=Phosphopantothenoylcysteine synthetase; Short=PPC synthetase	9.32	1	3	3	7	6	1	311	33.9838	6.7124	37.5422	7.81586	0.166667
47605660	Q7Z589	EMSY	EMSY	Protein EMSY	RecName: Full=Protein EMSY	4.31	1	4	4	7	6	1	1322	141.381	9.33447	8.83179	1.83868	0.166667
68068024	P98194	AT2C1	ATP2C1	Calcium-transporting ATPase type 2C member 1	RecName: Full=Calcium-transporting ATPase type 2C member 1; Short=ATPase 2C1; AltName: Full=ATP-dependent Ca(2+) pump PMR1	7.51	1	5	5	7	6	1	919	100.512	6.7417	12.7047	2.64498	0.166667
73921220	Q86WB0	NIPA	ZC3HC1	Nuclear-interacting partner of ALK	RecName: Full=Nuclear-interacting partner of ALK; AltName: Full=Nuclear-interacting partner of anaplastic lymphoma kinase; Short=hNIPA; AltName: Full=Zinc finger C3HC-type protein 1	6.37	1	2	2	7	6	1	502	55.2261	5.61768	23.2582	4.8421	0.166667
74716599	Q92600	RCD1	RQCD1	Cell differentiation protein RCD1 homolog	RecName: Full=Cell differentiation protein RCD1 homolog; Short=Rcd-1; AltName: Full=CCR4-NOT transcription complex subunit 9	15.72	1	5	5	14	12	2	299	33.6099	8.03076	78.0979	16.2591	0.166667
74732813	Q9BQ61	CS043	C19orf43	Uncharacterized protein C19orf43	RecName: Full=Uncharacterized protein C19orf43	15.34	1	3	3	7	6	1	176	18.4082	9.43701	66.3388	13.811	0.166667
74751065	Q8N6N3	CA052	C1orf52	UPF0690 protein C1orf52	RecName: Full=UPF0690 protein C1orf52; AltName: Full=BCL10-associated gene protein	13.19	1	3	3	7	6	1	182	20.5862	5.21143	64.1518	13.3557	0.166667
74752344	Q9BTU6	P4K2A	PI4K2A	Phosphatidylinositol 4-kinase type 2-alpha	RecName: Full=Phosphatidylinositol 4-kinase type 2-alpha; AltName: Full=Phosphatidylinositol 4-kinase type II-alpha	11.9	1	4	4	7	6	1	479	53.9886	8.29443	24.375	5.0746	0.166667
74760390	Q8TAF3	WDR48	WDR48	WD repeat-containing protein 48	RecName: Full=WD repeat-containing protein 48; AltName: Full=USP1-associated factor 1; AltName: Full=WD repeat endosomal protein; AltName: Full=p80	9.75	1	5	5	7	6	1	677	76.1624	7.03467	17.2461	3.59045	0.166667
85700366	P45984	MK09	MAPK9	Mitogen-activated protein kinase 9	RecName: Full=Mitogen-activated protein kinase 9; Short=MAP kinase 9; Short=MAPK 9; AltName: Full=JNK-55; AltName: Full=Stress-activated protein kinase 1a; Short=SAPK1a; AltName: Full=Stress-activated protein kinase JNK2; AltName: Full=c-Jun N-terminal kinase 2	7.78	8	1	3	7	6	1	424	48.1081	5.63037	27.5369	5.73286	0.166667
114152881	Q13190	STX5	STX5	Syntaxin-5	RecName: Full=Syntaxin-5	21.41	1	5	5	7	6	1	355	39.6478	9.15869	32.8891	6.84713	0.166667
124007138	Q9NTX5	ECHD1	ECHDC1	Ethylmalonyl-CoA decarboxylase	RecName: Full=Ethylmalonyl-CoA decarboxylase; AltName: Full=Enoyl-CoA hydratase domain-containing protein 1; AltName: Full=Methylmalonyl-CoA decarboxylase; Short=MMCD	25.73	1	6	6	14	12	2	307	33.6765	8.20654	76.0627	15.8354	0.166667
150438841	Q8NCW5	NNRE	APOA1BP	NAD(P)H-hydrate epimerase	RecName: Full=NAD(P)H-hydrate epimerase; AltName: Full=Apolipoprotein A-I-binding protein; Short=AI-BP; AltName: Full=NAD(P)HX epimerase; AltName: Full=YjeF N-terminal domain-containing protein 1; Short=YjeF_N1; Flags: Precursor	31.25	1	7	7	14	12	2	288	31.6542	7.66455	81.0808	16.8801	0.166667
215273966	P55327	TPD52	TPD52	Tumor protein D52	RecName: Full=Tumor protein D52; AltName: Full=Protein N8	50.89	1	9	9	14	12	2	224	24.3122	4.83057	104.247	21.703	0.166667
52783799	P63165	SUMO1	SUMO1	Small ubiquitin-related modifier 1	RecName: Full=Small ubiquitin-related modifier 1; Short=SUMO-1; AltName: Full=GAP-modifying protein 1; Short=GMP1; AltName: Full=SMT3 homolog 3; AltName: Full=Sentrin; AltName: Full=Ubiquitin-homology domain protein PIC1; AltName: Full=Ubiquitin-like protein SMT3C; Short=Smt3C; AltName: Full=Ubiquitin-like protein UBL1; Flags: Precursor	27.72	1	3	3	22	19	3	101	11.5497	5.51611	366.068	72.2	0.157895
121116	P06396	GELS	GSN	Gelsolin	RecName: Full=Gelsolin; AltName: Full=AGEL; AltName: Full=Actin-depolymerizing factor; Short=ADF; AltName: Full=Brevin; Flags: Precursor	12.66	1	6	6	15	13	2	782	85.6442	6.27783	32.3494	6.21671	0.153846
6685982	O95721	SNP29	SNAP29	Synaptosomal-associated protein 29	RecName: Full=Synaptosomal-associated protein 29; Short=SNAP-29; AltName: Full=Soluble 29 kDa NSF attachment protein; AltName: Full=Vesicle-membrane fusion protein SNAP-29	29.07	1	6	6	8	7	1	258	28.9526	5.80811	52.7968	9.42144	0.142857
20137671	Q9UBX3	DIC	SLC25A10	Mitochondrial dicarboxylate carrier	RecName: Full=Mitochondrial dicarboxylate carrier; AltName: Full=Solute carrier family 25 member 10	39.72	1	9	9	24	21	3	287	31.2623	9.53955	142.386	25.4084	0.142857
20139303	Q9Y619	ORNT1	SLC25A15	Mitochondrial ornithine transporter 1	RecName: Full=Mitochondrial ornithine transporter 1; AltName: Full=Solute carrier family 25 member 15	14.95	1	4	4	8	7	1	301	32.7147	9.12939	45.2544	8.07552	0.142857
23396596	Q9BQ70	TCF25	TCF25	Transcription factor 25	RecName: Full=Transcription factor 25; Short=TCF-25; AltName: Full=Nuclear localized protein 1	18.2	2	10	10	16	14	2	676	76.6187	6.354	40.3005	7.19152	0.142857
23829978	Q16763	UBE2S	UBE2S	Ubiquitin-conjugating enzyme E2 S	RecName: Full=Ubiquitin-conjugating enzyme E2 S; AltName: Full=E2-EPF; AltName: Full=Ubiquitin carrier protein S; AltName: Full=Ubiquitin-conjugating enzyme E2-24 kDa; AltName: Full=Ubiquitin-conjugating enzyme E2-EPF5; AltName: Full=Ubiquitin-protein ligase S	33.78	1	4	4	8	7	1	222	23.8305	8.38232	61.3584	10.9492	0.142857
24636296	Q9H444	CHM4B	CHMP4B	Charged multivesicular body protein 4b	RecName: Full=Charged multivesicular body protein 4b; AltName: Full=Chromatin-modifying protein 4b; Short=CHMP4b; AltName: Full=SNF7 homolog associated with Alix 1; AltName: Full=SNF7-2; Short=hSnf7-2; AltName: Full=Vacuolar protein sorting-associated protein 32-2; Short=Vps32-2; Short=hVps32-2	22.77	1	4	4	8	7	1	224	24.9346	4.81787	60.8106	10.8515	0.142857
32129719	Q9BQ69	MACD1	MACROD1	O-acetyl-ADP-ribose deacetylase MACROD1	RecName: Full=O-acetyl-ADP-ribose deacetylase MACROD1; AltName: Full=MACRO domain-containing protein 1; AltName: Full=Protein LRP16; AltName: Full=[Protein ADP-ribosylglutamate] hydrolase	13.54	1	3	3	8	7	1	325	35.4827	9.51025	41.9125	7.47918	0.142857
74734255	Q9HBL8	NMRL1	NMRAL1	NmrA-like family domain-containing protein 1	RecName: Full=NmrA-like family domain-containing protein 1	29.1	1	6	6	8	7	1	299	33.3233	7.51807	45.5571	8.12954	0.142857
74751184	Q8NC56	LEMD2	LEMD2	LEM domain-containing protein 2	RecName: Full=LEM domain-containing protein 2; Short=hLEM2	10.93	1	4	4	8	7	1	503	56.9395	8.99756	27.0807	4.83247	0.142857
74761270	Q9BUE6	ISCA1	ISCA1	Iron-sulfur cluster assembly 1 homolog, mitochondrial	RecName: Full=Iron-sulfur cluster assembly 1 homolog, mitochondrial; AltName: Full=HESB-like domain-containing protein 2; AltName: Full=Iron-sulfur assembly protein IscA; Short=hIscA; Flags: Precursor	20.93	1	2	2	8	7	1	129	14.1704	9.0708	105.594	18.8429	0.142857
317373366	Q9BUP3	HTAI2	HTATIP2	Oxidoreductase HTATIP2	RecName: Full=Oxidoreductase HTATIP2; AltName: Full=30 kDa HIV-1 TAT-interacting protein; AltName: Full=HIV-1 TAT-interactive protein 2	39.67	1	9	9	24	21	3	242	27.032	8.38232	168.862	30.133	0.142857
322510129	Q15024	EXOS7	EXOSC7	Exosome complex component RRP42	RecName: Full=Exosome complex component RRP42; AltName: Full=Exosome component 7; AltName: Full=Ribosomal RNA-processing protein 42; AltName: Full=p8	15.46	1	3	3	8	7	1	291	31.8011	5.18604	46.8095	8.35303	0.142857
2501208	Q14554	PDIA5	PDIA5	Protein disulfide-isomerase A5	RecName: Full=Protein disulfide-isomerase A5; AltName: Full=Protein disulfide isomerase-related protein; Flags: Precursor	8.09	1	4	4	9	8	1	519	59.5561	7.91357	29.9952	4.68349	0.125
6225527	Q13907	IDI1	IDI1	Isopentenyl-diphosphate Delta-isomerase 1	RecName: Full=Isopentenyl-diphosphate Delta-isomerase 1; AltName: Full=Isopentenyl pyrophosphate isomerase 1; Short=IPP isomerase 1; Short=IPPI1	22.03	1	5	5	9	8	1	227	26.3025	6.34131	68.5793	10.7081	0.125
13633951	Q9Y2R5	RT17	MRPS17	28S ribosomal protein S17, mitochondrial	RecName: Full=28S ribosomal protein S17, mitochondrial; Short=MRP-S17; Short=S17mt; Flags: Precursor	24.62	1	4	4	9	8	1	130	14.4929	9.84717	119.75	18.6979	0.125
55976598	Q9H9Q2	CSN7B	COPS7B	COP9 signalosome complex subunit 7b	RecName: Full=COP9 signalosome complex subunit 7b; Short=SGN7b; Short=Signalosome subunit 7b; AltName: Full=JAB1-containing signalosome subunit 7b	16.67	1	3	3	9	8	1	264	29.6034	6.15088	58.9678	9.20732	0.125
59803092	P51003	PAPOA	PAPOLA	Poly(A) polymerase alpha	RecName: Full=Poly(A) polymerase alpha; Short=PAP-alpha; AltName: Full=Polynucleotide adenylyltransferase alpha	7.79	2	3	5	9	8	1	745	82.791	7.37158	20.896	3.26273	0.125
62287835	O75391	SPAG7	SPAG7	Sperm-associated antigen 7	RecName: Full=Sperm-associated antigen 7	25.55	1	4	4	9	8	1	227	26.0182	7.91357	68.5793	10.7081	0.125
73919341	O95571	ETHE1	ETHE1	Persulfide dioxygenase ETHE1, mitochondrial	RecName: Full=Persulfide dioxygenase ETHE1, mitochondrial; AltName: Full=Ethylmalonic encephalopathy protein 1; AltName: Full=Hepatoma subtracted clone one protein; AltName: Full=Sulfur dioxygenase ETHE1; Flags: Precursor	33.46	1	6	6	9	8	1	254	27.8551	6.82959	61.2894	9.56981	0.125
215274216	Q7Z7H8	RM10	MRPL10	39S ribosomal protein L10, mitochondrial	RecName: Full=39S ribosomal protein L10, mitochondrial; Short=L10mt; Short=MRP-L10; AltName: Full=39S ribosomal protein L8, mitochondrial; Short=L8mt; Short=MRP-L8; Flags: Precursor	21.84	1	4	4	9	8	1	261	29.2637	9.5835	59.6456	9.31315	0.125
74734328	Q9NRX1	PNO1	PNO1	RNA-binding protein PNO1	RecName: Full=RNA-binding protein PNO1	30.16	2	6	6	28	25	3	252	27.9069	9.72998	193.049	28.9373	0.12
22096346	Q13561	DCTN2	DCTN2	Dynactin subunit 2	RecName: Full=Dynactin subunit 2; AltName: Full=50 kDa dynein-associated polypeptide; AltName: Full=Dynactin complex 50 kDa subunit; Short=DCTN-50; AltName: Full=p50 dynamitin	23.69	1	7	7	10	9	1	401	44.2039	5.21143	43.6744	6.06168	0.111111
115502457	P09132	SRP19	SRP19	Signal recognition particle 19 kDa protein	RecName: Full=Signal recognition particle 19 kDa protein; Short=SRP19	23.61	1	4	4	10	9	1	144	16.1454	9.84717	121.621	16.8801	0.111111
116242522	P09914	IFIT1	IFIT1	Interferon-induced protein with tetratricopeptide repeats 1	RecName: Full=Interferon-induced protein with tetratricopeptide repeats 1; Short=IFIT-1; AltName: Full=Interferon-induced 56 kDa protein; Short=IFI-56K; Short=P56	32.64	2	12	12	20	18	2	478	55.3252	7.1958	73.278	10.1704	0.111111
116242825	Q14134	TRI29	TRIM29	Tripartite motif-containing protein 29	RecName: Full=Tripartite motif-containing protein 29; AltName: Full=Ataxia telangiectasia group D-associated protein	11.9	1	6	6	10	9	1	588	65.7933	7.15186	29.7848	4.1339	0.111111
118572639	P09417	DHPR	QDPR	Dihydropteridine reductase	RecName: Full=Dihydropteridine reductase; AltName: Full=HDHPR; AltName: Full=Quinoid dihydropteridine reductase	31.56	1	5	5	10	9	1	244	25.773	7.37158	71.7764	9.96202	0.111111
229462996	Q6I9Y2	THOC7	THOC7	THO complex subunit 7 homolog	RecName: Full=THO complex subunit 7 homolog; AltName: Full=Functional spliceosome-associated protein 24; Short=fSAP24; AltName: Full=Ngg1-interacting factor 3-like protein 1-binding protein 1; Short=NIF3L1-binding protein 1; AltName: Full=hTREX30	31.86	1	5	5	10	9	1	204	23.728	5.66846	85.8502	11.9154	0.111111
296439291	Q15274	NADC	QPRT	Nicotinate-nucleotide pyrophosphorylase [carboxylating]	RecName: Full=Nicotinate-nucleotide pyrophosphorylase [carboxylating]; AltName: Full=Quinolinate phosphoribosyltransferase [decarboxylating]; Short=QAPRTase; Short=QPRTase	27.27	1	7	7	30	27	3	297	30.8261	6.21436	176.904	24.5529	0.111111
12643897	Q9ULC3	RAB23	RAB23	Ras-related protein Rab-23	RecName: Full=Ras-related protein Rab-23; Flags: Precursor	28.27	1	7	7	11	10	1	237	26.6425	6.59521	82.1071	10.2563	0.1
46397414	Q9H2P9	DPH5	DPH5	Diphthine synthase	RecName: Full=Diphthine synthase; AltName: Full=Diphthamide biosynthesis methyltransferase	20.35	1	5	5	11	10	1	285	31.6313	5.31299	68.2785	8.52889	0.1
74731835	Q96GK7	FAH2A	FAHD2A	Fumarylacetoacetate hydrolase domain-containing protein 2A	RecName: Full=Fumarylacetoacetate hydrolase domain-containing protein 2A	30.89	2	7	7	11	10	1	314	34.5741	8.23584	61.9726	7.74119	0.1
74762275	Q5VWZ2	LYPL1	LYPLAL1	Lysophospholipase-like protein 1	RecName: Full=Lysophospholipase-like protein 1	28.27	1	6	6	11	10	1	237	26.2994	7.84033	82.1071	10.2563	0.1
257051033	Q17RB8	LONF1	LONRF1	LON peptidase N-terminal domain and RING finger protein 1	RecName: Full=LON peptidase N-terminal domain and RING finger protein 1; AltName: Full=RING finger protein 191	0.78	1	1	1	11	10	1	773	86.6689	7.1958	25.1739	3.14454	0.1
62287892	Q7Z7H5	TMED4	TMED4	Transmembrane emp24 domain-containing protein 4	RecName: Full=Transmembrane emp24 domain-containing protein 4; AltName: Full=Endoplasmic reticulum stress-response protein 25; Short=ERS25; AltName: Full=GMP25iso; AltName: Full=Putative NF-kappa-B-activating protein 156; AltName: Full=p24 family protein alpha-3; Short=p24alpha3; Flags: Precursor	29.96	1	7	7	13	12	1	227	25.9263	8.27979	102.869	10.7081	0.0833333
1170338	P45973	CBX5	CBX5	Chromobox protein homolog 5	RecName: Full=Chromobox protein homolog 5; AltName: Full=Antigen p25; AltName: Full=Heterochromatin protein 1 homolog alpha; Short=HP1 alpha	53.4	1	9	10	27	25	2	191	22.2111	5.85889	254.704	25.4527	0.08
62901069	O96011	PX11B	PEX11B	Peroxisomal membrane protein 11B	RecName: Full=Peroxisomal membrane protein 11B; AltName: Full=Peroxin-11B; AltName: Full=Peroxisomal biogenesis factor 11B; AltName: Full=Protein PEX11 homolog beta; Short=PEX11-beta	30.12	1	8	8	15	14	1	259	28.4132	9.84717	105.186	9.38507	0.0714286
114483	P03928	ATP8	MT-ATP8	ATP synthase protein 8	RecName: Full=ATP synthase protein 8; AltName: Full=A6L; AltName: Full=F-ATPase subunit 8	52.94	1	3	3	21	20	1	68	7.98616	9.90576	572.335	35.7461	0.05
